# Supplementary material for: Microbes are potential key players in the evolution of life histories and aging in Caenorhabditis elegans
Source: Ecol Evol. 2023 Sep 25;13(9):e10537. doi: 10.1002/ece3.10537 (PMC10518755; doi:10.1002/ece3.10537)
Supplement: Supplementary file 4 — Table S1. Population growth data for the five isogenic strains employed in this study. [file ECE3-13-e10537-s006.txt]

Celegans	Bacteria	Time	Block	Replicate	GrowthRate
N2	Db11	72	A	1	6.27
N2	Db11	72	A	2	15.95
N2	Db11	72	A	3	10.49
N2	Db11	72	A	4	8.17
N2	Db11	72	A	5	2.57
N2	Db11	114	A	1	5.92
N2	Db11	114	A	2	7.65
N2	Db11	114	A	3	4.03
N2	Db11	114	A	4	6.99
N2	Db11	114	A	5	5.33
N2	HT115	72	A	1	21.55
N2	HT115	72	A	2	25.65
N2	HT115	72	A	3	24.37
N2	HT115	72	A	4	19.46
N2	HT115	72	A	5	22.99
N2	HT115	114	A	1	0.35
N2	HT115	114	A	2	0.77
N2	HT115	114	A	3	1.01
N2	HT115	114	A	4	0.43
N2	HT115	114	A	5	0.24
N2	IAI1	72	A	1	24.21
N2	IAI1	72	A	2	22.93
N2	IAI1	72	A	3	25.46
N2	IAI1	72	A	4	22.13
N2	IAI1	72	A	5	27.65
N2	IAI1	114	A	1	0.80
N2	IAI1	114	A	2	1.20
N2	IAI1	114	A	3	0.77
N2	IAI1	114	A	4	0.11
N2	IAI1	114	A	5	0.37
N2	OP50	72	A	1	14.20
N2	OP50	72	A	2	14.12
N2	OP50	72	A	3	17.68
N2	OP50	72	A	4	10.76
N2	OP50	72	A	5	13.80
N2	OP50	114	A	1	0.53
N2	OP50	114	A	2	0.59
N2	OP50	114	A	3	1.15
N2	OP50	114	A	4	0.40
N2	OP50	114	A	5	0.29
CB4852	Db11	72	B	1	11.84
CB4852	Db11	72	B	2	10.80
CB4852	Db11	72	B	3	16.16
CB4852	Db11	72	B	4	9.14
CB4852	Db11	114	B	1	3.65
CB4852	Db11	114	B	2	3.81
CB4852	Db11	114	B	3	3.44
CB4852	Db11	114	B	4	3.15
CB4852	HT115	72	B	1	11.40
CB4852	HT115	72	B	2	8.40
CB4852	HT115	72	B	3	22.40
CB4852	HT115	72	B	4	7.20
CB4852	HT115	114	B	1	1.33
CB4852	HT115	114	B	2	1.65
CB4852	HT115	114	B	3	0.48
CB4852	HT115	114	B	4	0.88
N2	HT115	72	B	1	26.35
N2	HT115	72	B	2	29.76
N2	HT115	72	B	3	22.73
N2	HT115	72	B	4	19.13
N2	HT115	114	B	1	0.29
N2	HT115	114	B	2	0.11
N2	HT115	114	B	3	0.16
N2	HT115	114	B	4	0.24
CB4852	IAI1	72	B	1	17.28
CB4852	IAI1	72	B	2	13.33
CB4852	IAI1	72	B	3	10.26
CB4852	IAI1	72	B	4	19.21
CB4852	IAI1	114	B	1	0.59
CB4852	IAI1	114	B	2	0.83
CB4852	IAI1	114	B	3	0.29
CB4852	IAI1	114	B	4	0.29
CB4852	OP50	72	B	1	9.89
CB4852	OP50	72	B	2	7.28
CB4852	OP50	72	B	3	7.06
CB4852	OP50	72	B	4	8.92
CB4852	OP50	114	B	1	2.80
CB4852	OP50	114	B	2	1.36
CB4852	OP50	114	B	3	1.31
CB4852	OP50	114	B	4	1.12
PX174	Db11	72	C	1	6.03
PX174	Db11	72	C	2	5.09
PX174	Db11	72	C	3	8.27
PX174	Db11	72	C	4	6.16
PX174	Db11	114	C	1	4.56
PX174	Db11	114	C	2	4.03
PX174	Db11	114	C	3	2.05
PX174	Db11	114	C	4	2.29
N2	HT115	72	C	1	13.83
N2	HT115	72	C	2	14.28
N2	HT115	72	C	3	14.14
N2	HT115	72	C	4	11.53
N2	HT115	114	C	1	0.40
N2	HT115	114	C	2	0.51
N2	HT115	114	C	3	0.27
N2	HT115	114	C	4	0.03
PX174	HT115	72	C	1	9.71
PX174	HT115	72	C	2	10.00
PX174	HT115	72	C	3	11.15
PX174	HT115	72	C	4	10.87
PX174	HT115	114	C	1	1.01
PX174	HT115	114	C	2	1.55
PX174	HT115	114	C	3	1.68
PX174	HT115	114	C	4	1.28
PX174	IAI1	72	C	1	14.00
PX174	IAI1	72	C	2	20.45
PX174	IAI1	72	C	3	10.88
PX174	IAI1	72	C	4	14.83
PX174	IAI1	114	C	1	0.19
PX174	IAI1	114	C	2	0.05
PX174	IAI1	114	C	3	0.08
PX174	IAI1	114	C	4	0.13
PX174	OP50	72	C	1	6.09
PX174	OP50	72	C	2	5.94
PX174	OP50	72	C	3	4.93
PX174	OP50	72	C	4	6.67
PX174	OP50	114	C	1	0.61
PX174	OP50	114	C	2	0.40
PX174	OP50	114	C	3	0.43
PX174	OP50	114	C	4	0.53
CB4856	Db11	72	D	1	6.35
CB4856	Db11	72	D	2	4.24
CB4856	Db11	72	D	3	4.27
CB4856	Db11	72	D	4	8.61
CB4856	Db11	114	D	1	2.05
CB4856	Db11	114	D	2	1.52
CB4856	Db11	114	D	3	0.72
CB4856	Db11	114	D	4	2.00
CB4856	HT115	72	D	1	14.89
CB4856	HT115	72	D	2	17.00
CB4856	HT115	72	D	3	14.64
CB4856	HT115	72	D	4	15.73
CB4856	HT115	114	D	1	1.33
CB4856	HT115	114	D	2	1.71
CB4856	HT115	114	D	3	2.05
CB4856	HT115	114	D	4	0.96
N2	HT115	72	D	1	17.83
N2	HT115	72	D	2	15.40
N2	HT115	72	D	3	16.68
N2	HT115	72	D	4	13.49
N2	HT115	114	D	1	1.63
N2	HT115	114	D	2	0.53
N2	HT115	114	D	3	0.51
N2	HT115	114	D	4	0.43
CB4856	IAI1	72	D	1	13.77
CB4856	IAI1	72	D	2	10.87
CB4856	IAI1	72	D	3	16.99
CB4856	IAI1	72	D	4	19.04
CB4856	IAI1	114	D	1	1.04
CB4856	IAI1	114	D	2	0.40
CB4856	IAI1	114	D	3	0.27
CB4856	IAI1	114	D	4	0.29
CB4856	OP50	72	D	1	12.37
CB4856	OP50	72	D	2	9.50
CB4856	OP50	72	D	3	9.87
CB4856	OP50	72	D	4	11.36
CB4856	OP50	114	D	1	3.23
CB4856	OP50	114	D	2	1.01
CB4856	OP50	114	D	3	2.19
CB4856	OP50	114	D	4	0.77
CB4855	Db11	72	E	1	5.52
CB4855	Db11	72	E	2	3.04
CB4855	Db11	72	E	3	3.47
CB4855	Db11	72	E	4	5.15
CB4855	Db11	114	E	1	6.08
CB4855	Db11	114	E	2	7.15
CB4855	Db11	114	E	3	4.85
CB4855	Db11	114	E	4	8.27
CB4855	HT115	72	E	1	20.58
CB4855	HT115	72	E	2	23.59
CB4855	HT115	72	E	3	15.40
CB4855	HT115	72	E	4	15.26
CB4855	HT115	114	E	1	3.04
CB4855	HT115	114	E	2	2.61
CB4855	HT115	114	E	3	2.21
CB4855	HT115	114	E	4	1.95
N2	HT115	72	E	1	22.15
N2	HT115	72	E	2	24.84
N2	HT115	72	E	3	17.40
N2	HT115	72	E	4	23.20
N2	HT115	114	E	1	0.05
N2	HT115	114	E	2	0.03
N2	HT115	114	E	3	0.32
N2	HT115	114	E	4	0.13
CB4855	IAI1	72	E	1	24.40
CB4855	IAI1	72	E	2	23.88
CB4855	IAI1	72	E	3	20.53
CB4855	IAI1	72	E	4	14.23
CB4855	IAI1	114	E	1	0.99
CB4855	IAI1	114	E	2	0.51
CB4855	IAI1	114	E	3	0.99
CB4855	IAI1	114	E	4	1.20
CB4855	OP50	72	E	1	5.47
CB4855	OP50	72	E	2	7.63
CB4855	OP50	72	E	3	8.96
CB4855	OP50	72	E	4	10.21
CB4855	OP50	114	E	1	0.32
CB4855	OP50	114	E	2	0.51
CB4855	OP50	114	E	3	0.35
CB4855	OP50	114	E	4	0.19
