# Supplementary material for: Microbes are potential key players in the evolution of life histories and aging in Caenorhabditis elegans
Source: Ecol Evol. 2023 Sep 25;13(9):e10537. doi: 10.1002/ece3.10537 (PMC10518755; doi:10.1002/ece3.10537)
Supplement: Supplementary file 5 — Table S2. Population growth data for the D00 population. [file ECE3-13-e10537-s001.txt]

Celegans	Replicate	Bacteria	GrowthRate	Time
D00	1	Db11	4.70	72
D00	1	IAI1	14.28	72
D00	1	OP50	7.44	72
D00	1	HT115	9.56	72
D00	2	Db11	3.15	72
D00	2	IAI1	11.60	72
D00	2	OP50	5.69	72
D00	2	HT115	8.60	72
D00	3	Db11	2.27	72
D00	3	IAI1	11.99	72
D00	3	OP50	8.73	72
D00	3	HT115	10.67	72
D00	4	Db11	4.21	72
D00	4	IAI1	10.17	72
D00	4	OP50	6.32	72
D00	4	HT115	7.84	72
D00	5	Db11	4.88	72
D00	5	IAI1	14.44	72
D00	5	OP50	9.36	72
D00	5	HT115	10.68	72
D00	1	Db11	9.28	114
D00	1	IAI1	6.32	114
D00	1	OP50	7.68	114
D00	1	HT115	11.63	114
D00	2	Db11	8.19	114
D00	2	IAI1	4.59	114
D00	2	OP50	7.60	114
D00	2	HT115	6.93	114
D00	3	Db11	5.28	114
D00	3	IAI1	4.59	114
D00	3	OP50	5.25	114
D00	3	HT115	7.92	114
D00	4	Db11	7.07	114
D00	4	IAI1	5.87	114
D00	4	OP50	7.55	114
D00	4	HT115	6.85	114
D00	5	Db11	3.73	114
D00	5	IAI1	4.35	114
D00	5	OP50	5.65	114
D00	5	HT115	6.56	114
