# Supplementary material for: Microbes are potential key players in the evolution of life histories and aging in Caenorhabditis elegans
Source: Ecol Evol. 2023 Sep 25;13(9):e10537. doi: 10.1002/ece3.10537 (PMC10518755; doi:10.1002/ece3.10537)
Supplement: Supplementary file 6 — Table S3. Survival records of the five isogenic strains in this study. The data include the time of death or disappearance for each individual, recorded in days (“S.time_day”) and hours (“S.time_h”) since setup. [file ECE3-13-e10537-s004.txt]

Individual	Celegans	Bacteria	Plate	Well	S.time_day	S.time_h	S.event	Block
1	N2	OP50	1	1	4	96	1	A
2	N2	OP50	1	1	8	192	1	A
3	N2	OP50	1	1	8	192	1	A
4	N2	OP50	1	1	11	264	1	A
5	N2	OP50	1	1	14	336	1	A
6	N2	OP50	1	2	8	192	1	A
7	N2	OP50	1	2	8	192	1	A
8	N2	OP50	1	2	9	216	1	A
9	N2	OP50	1	2	11	264	1	A
10	N2	OP50	1	2	14	336	1	A
11	CB4856	OP50	1	3	6	144	0	A
12	CB4856	OP50	1	3	11	264	1	A
13	CB4856	OP50	1	3	11	264	1	A
14	CB4856	OP50	1	3	14	336	1	A
15	CB4856	OP50	1	3	14	336	1	A
16	CB4856	OP50	1	4	7	168	1	A
17	CB4856	OP50	1	4	8	192	1	A
18	CB4856	OP50	1	4	14	336	1	A
19	CB4856	OP50	1	4	15	360	1	A
20	CB4856	OP50	1	4	15	360	1	A
21	CB4856	OP50	1	5	6	144	1	A
22	CB4856	OP50	1	5	7	168	1	A
23	CB4856	OP50	1	5	8	192	1	A
24	CB4856	OP50	1	5	9	216	1	A
25	CB4856	OP50	1	5	11	264	1	A
26	CB4856	OP50	1	6	4	96	0	A
27	CB4856	OP50	1	6	9	216	1	A
28	CB4856	OP50	1	6	14	336	1	A
29	CB4856	OP50	1	6	14	336	1	A
30	CB4856	OP50	1	6	14	336	1	A
31	N2	HT115	1	7	7	168	1	A
32	N2	HT115	1	7	7	168	1	A
33	N2	HT115	1	7	7	168	1	A
34	N2	HT115	1	7	8	192	1	A
35	N2	HT115	1	7	11	264	1	A
36	N2	HT115	1	8	6	144	1	A
37	N2	HT115	1	8	8	192	1	A
38	N2	HT115	1	8	8	192	1	A
39	N2	HT115	1	8	8	192	1	A
40	N2	HT115	1	8	9	216	1	A
41	CB4856	HT115	1	9	4	96	0	A
42	CB4856	HT115	1	9	5	120	0	A
43	CB4856	HT115	1	9	6	144	1	A
44	CB4856	HT115	1	9	11	264	1	A
45	CB4856	HT115	1	9	13	312	1	A
46	CB4856	HT115	1	10	4	96	0	A
47	CB4856	HT115	1	10	6	144	1	A
48	CB4856	HT115	1	10	6	144	1	A
49	CB4856	HT115	1	10	7	168	1	A
50	CB4856	HT115	1	10	7	168	1	A
51	CB4856	HT115	1	11	4	96	0	A
52	CB4856	HT115	1	11	7	168	1	A
53	CB4856	HT115	1	11	13	312	1	A
54	CB4856	HT115	1	11	16	384	1	A
55	CB4856	HT115	1	11	16	384	1	A
56	CB4856	HT115	1	12	6	144	0	A
57	CB4856	HT115	1	12	7	168	1	A
58	CB4856	HT115	1	12	7	168	1	A
59	CB4856	HT115	1	12	8	192	1	A
60	CB4856	HT115	1	12	9	216	1	A
61	N2	IAI1	1	13	4	96	0	A
62	N2	IAI1	1	13	5	120	1	A
63	N2	IAI1	1	13	5	120	1	A
64	N2	IAI1	1	13	7	168	1	A
65	N2	IAI1	1	13	8	192	1	A
66	N2	IAI1	1	14	5	120	1	A
67	N2	IAI1	1	14	6	144	1	A
68	N2	IAI1	1	14	6	144	1	A
69	N2	IAI1	1	14	6	144	1	A
70	N2	IAI1	1	14	8	192	1	A
71	CB4856	IAI1	1	15	4	96	0	A
72	CB4856	IAI1	1	15	5	120	1	A
73	CB4856	IAI1	1	15	5	120	1	A
74	CB4856	IAI1	1	15	5	120	1	A
75	CB4856	IAI1	1	15	5	120	1	A
76	CB4856	IAI1	1	16	4	96	0	A
77	CB4856	IAI1	1	16	5	120	1	A
78	CB4856	IAI1	1	16	5	120	1	A
79	CB4856	IAI1	1	16	5	120	1	A
80	CB4856	IAI1	1	16	6	144	1	A
81	CB4856	IAI1	1	17	3	72	0	A
82	CB4856	IAI1	1	17	5	120	1	A
83	CB4856	IAI1	1	17	6	144	1	A
84	CB4856	IAI1	1	17	6	144	1	A
85	CB4856	IAI1	1	17	7	168	1	A
86	CB4856	IAI1	1	18	4	96	0	A
87	CB4856	IAI1	1	18	5	120	1	A
88	CB4856	IAI1	1	18	5	120	1	A
89	CB4856	IAI1	1	18	5	120	1	A
90	CB4856	IAI1	1	18	5	120	0	A
91	N2	Db11	1	19	3	72	0	A
92	N2	Db11	1	19	7	168	1	A
93	N2	Db11	1	19	8	192	1	A
94	N2	Db11	1	19	13	312	1	A
95	N2	Db11	1	19	13	312	1	A
96	N2	Db11	1	20	7	168	1	A
97	N2	Db11	1	20	8	192	1	A
98	N2	Db11	1	20	8	192	1	A
99	N2	Db11	1	20	9	216	1	A
100	N2	Db11	1	20	10	240	1	A
101	CB4856	Db11	1	21	5	120	0	A
102	CB4856	Db11	1	21	7	168	1	A
103	CB4856	Db11	1	21	7	168	1	A
104	CB4856	Db11	1	21	8	192	1	A
105	CB4856	Db11	1	21	9	216	1	A
106	CB4856	Db11	1	22	6	144	0	A
107	CB4856	Db11	1	22	6	144	1	A
108	CB4856	Db11	1	22	7	168	1	A
109	CB4856	Db11	1	22	8	192	1	A
110	CB4856	Db11	1	22	9	216	1	A
111	CB4856	Db11	1	23	4	96	0	A
112	CB4856	Db11	1	23	4	96	0	A
113	CB4856	Db11	1	23	7	168	1	A
114	CB4856	Db11	1	23	8	192	1	A
115	CB4856	Db11	1	23	9	216	1	A
116	CB4856	Db11	1	24	5	120	0	A
117	CB4856	Db11	1	24	5	120	0	A
118	CB4856	Db11	1	24	5	120	0	A
119	CB4856	Db11	1	24	9	216	1	A
120	CB4856	Db11	1	24	9	216	1	A
121	N2	OP50	2	1	4	96	1	A
122	N2	OP50	2	1	8	192	1	A
123	N2	OP50	2	1	8	192	1	A
124	N2	OP50	2	1	10	240	1	A
125	N2	OP50	2	1	10	240	1	A
126	N2	OP50	2	2	5	120	1	A
127	N2	OP50	2	2	5	120	1	A
128	N2	OP50	2	2	9	216	1	A
129	N2	OP50	2	2	11	264	1	A
130	N2	OP50	2	2	11	264	1	A
131	CB4856	OP50	2	3	6	144	1	A
132	CB4856	OP50	2	3	6	144	1	A
133	CB4856	OP50	2	3	6	144	0	A
134	CB4856	OP50	2	3	8	192	1	A
135	CB4856	OP50	2	3	9	216	1	A
136	CB4856	OP50	2	4	6	144	1	A
137	CB4856	OP50	2	4	6	144	1	A
138	CB4856	OP50	2	4	10	240	1	A
139	CB4856	OP50	2	4	14	336	1	A
140	CB4856	OP50	2	4	15	360	1	A
141	CB4856	OP50	2	5	4	96	1	A
142	CB4856	OP50	2	5	14	336	1	A
143	CB4856	OP50	2	5	14	336	1	A
144	CB4856	OP50	2	5	14	336	1	A
145	CB4856	OP50	2	5	14	336	1	A
146	CB4856	OP50	2	6	7	168	1	A
147	CB4856	OP50	2	6	7	168	1	A
148	CB4856	OP50	2	6	10	240	1	A
149	CB4856	OP50	2	6	11	264	1	A
150	CB4856	OP50	2	6	13	312	1	A
151	N2	HT115	2	7	7	168	1	A
152	N2	HT115	2	7	7	168	1	A
153	N2	HT115	2	7	8	192	1	A
154	N2	HT115	2	7	10	240	0	A
155	N2	HT115	2	7	13	312	1	A
156	N2	HT115	2	8	8	192	1	A
157	N2	HT115	2	8	10	240	1	A
158	N2	HT115	2	8	11	264	1	A
159	N2	HT115	2	8	14	336	1	A
160	N2	HT115	2	8	14	336	1	A
161	CB4856	HT115	2	9	5	120	0	A
162	CB4856	HT115	2	9	5	120	0	A
163	CB4856	HT115	2	9	5	120	0	A
164	CB4856	HT115	2	9	7	168	1	A
165	CB4856	HT115	2	9	9	216	1	A
166	CB4856	HT115	2	10	5	120	0	A
167	CB4856	HT115	2	10	5	120	0	A
168	CB4856	HT115	2	10	5	120	0	A
169	CB4856	HT115	2	10	8	192	1	A
170	CB4856	HT115	2	10	9	216	1	A
171	CB4856	HT115	2	11	7	168	1	A
172	CB4856	HT115	2	11	7	168	1	A
173	CB4856	HT115	2	11	8	192	1	A
174	CB4856	HT115	2	11	8	192	1	A
175	CB4856	HT115	2	11	11	264	1	A
176	CB4856	HT115	2	12	5	120	1	A
177	CB4856	HT115	2	12	7	168	1	A
178	CB4856	HT115	2	12	7	168	1	A
179	CB4856	HT115	2	12	9	216	1	A
180	CB4856	HT115	2	12	11	264	1	A
181	N2	IAI1	2	13	4	96	0	A
182	N2	IAI1	2	13	4	96	0	A
183	N2	IAI1	2	13	5	120	1	A
184	N2	IAI1	2	13	6	144	1	A
185	N2	IAI1	2	13	6	144	1	A
186	N2	IAI1	2	14	4	96	0	A
187	N2	IAI1	2	14	5	120	1	A
188	N2	IAI1	2	14	6	144	1	A
189	N2	IAI1	2	14	7	168	1	A
190	N2	IAI1	2	14	7	168	1	A
191	CB4856	IAI1	2	15	4	96	0	A
192	CB4856	IAI1	2	15	4	96	0	A
193	CB4856	IAI1	2	15	5	120	1	A
194	CB4856	IAI1	2	15	6	144	1	A
195	CB4856	IAI1	2	15	6	144	1	A
196	CB4856	IAI1	2	16	4	96	0	A
197	CB4856	IAI1	2	16	5	120	1	A
198	CB4856	IAI1	2	16	5	120	1	A
199	CB4856	IAI1	2	16	5	120	0	A
200	CB4856	IAI1	2	16	6	144	1	A
201	CB4856	IAI1	2	17	5	120	1	A
202	CB4856	IAI1	2	17	5	120	1	A
203	CB4856	IAI1	2	17	6	144	1	A
204	CB4856	IAI1	2	17	7	168	1	A
205	CB4856	IAI1	2	17	9	216	1	A
206	CB4856	IAI1	2	18	5	120	1	A
207	CB4856	IAI1	2	18	5	120	1	A
208	CB4856	IAI1	2	18	5	120	1	A
209	CB4856	IAI1	2	18	5	120	0	A
210	CB4856	IAI1	2	18	5	120	0	A
211	N2	Db11	2	19	6	144	1	A
212	N2	Db11	2	19	6	144	1	A
213	N2	Db11	2	19	7	168	0	A
214	N2	Db11	2	19	8	192	1	A
215	N2	Db11	2	19	8	192	1	A
216	N2	Db11	2	20	3	72	1	A
217	N2	Db11	2	20	5	120	0	A
218	N2	Db11	2	20	7	168	1	A
219	N2	Db11	2	20	8	192	1	A
220	N2	Db11	2	20	11	264	1	A
221	CB4856	Db11	2	21	4	96	0	A
222	CB4856	Db11	2	21	5	120	1	A
223	CB4856	Db11	2	21	5	120	0	A
224	CB4856	Db11	2	21	8	192	1	A
225	CB4856	Db11	2	21	8	192	1	A
226	CB4856	Db11	2	22	5	120	0	A
227	CB4856	Db11	2	22	6	144	0	A
228	CB4856	Db11	2	22	6	144	0	A
229	CB4856	Db11	2	22	6	144	0	A
230	CB4856	Db11	2	22	6	144	0	A
231	CB4856	Db11	2	23	5	120	0	A
232	CB4856	Db11	2	23	5	120	1	A
233	CB4856	Db11	2	23	6	144	1	A
234	CB4856	Db11	2	23	7	168	1	A
235	CB4856	Db11	2	23	7	168	1	A
236	CB4856	Db11	2	24	5	120	1	A
237	CB4856	Db11	2	24	5	120	1	A
238	CB4856	Db11	2	24	5	120	1	A
239	CB4856	Db11	2	24	5	120	0	A
240	CB4856	Db11	2	24	9	216	1	A
241	N2	OP50	3	1	5	120	0	A
242	N2	OP50	3	1	9	216	1	A
243	N2	OP50	3	1	10	240	1	A
244	N2	OP50	3	1	13	312	1	A
245	N2	OP50	3	1	14	336	1	A
246	CB4856	OP50	3	2	5	120	0	A
247	CB4856	OP50	3	2	5	120	1	A
248	CB4856	OP50	3	2	9	216	1	A
249	CB4856	OP50	3	2	11	264	1	A
250	CB4856	OP50	3	2	13	312	1	A
251	CB4856	OP50	3	3	5	120	1	A
252	CB4856	OP50	3	3	6	144	1	A
253	CB4856	OP50	3	3	9	216	1	A
254	CB4856	OP50	3	3	13	312	1	A
255	CB4856	OP50	3	3	16	384	1	A
256	CB4856	OP50	3	4	7	168	1	A
257	CB4856	OP50	3	4	9	216	1	A
258	CB4856	OP50	3	4	11	264	1	A
259	CB4856	OP50	3	4	13	312	1	A
260	CB4856	OP50	3	4	14	336	1	A
261	CB4856	OP50	3	5	6	144	0	A
262	CB4856	OP50	3	5	14	336	1	A
263	CB4856	OP50	3	5	15	360	1	A
264	CB4856	OP50	3	5	15	360	1	A
265	CB4856	OP50	3	5	15	360	1	A
266	CB4856	OP50	3	6	9	216	1	A
267	CB4856	OP50	3	6	9	216	1	A
268	CB4856	OP50	3	6	9	216	1	A
269	CB4856	OP50	3	6	13	312	1	A
270	CB4856	OP50	3	6	15	360	1	A
271	N2	HT115	3	7	5	120	0	A
272	N2	HT115	3	7	5	120	0	A
273	N2	HT115	3	7	5	120	0	A
274	N2	HT115	3	7	6	144	1	A
275	N2	HT115	3	7	10	240	1	A
276	CB4856	HT115	3	8	7	168	1	A
277	CB4856	HT115	3	8	9	216	1	A
278	CB4856	HT115	3	8	9	216	1	A
279	CB4856	HT115	3	8	9	216	1	A
280	CB4856	HT115	3	8	9	216	1	A
281	CB4856	HT115	3	9	5	120	0	A
282	CB4856	HT115	3	9	5	120	1	A
283	CB4856	HT115	3	9	5	120	1	A
284	CB4856	HT115	3	9	7	168	1	A
285	CB4856	HT115	3	9	7	168	1	A
286	CB4856	HT115	3	10	3	72	0	A
287	CB4856	HT115	3	10	5	120	1	A
288	CB4856	HT115	3	10	5	120	1	A
289	CB4856	HT115	3	10	6	144	1	A
290	CB4856	HT115	3	10	6	144	1	A
291	CB4856	HT115	3	11	5	120	0	A
292	CB4856	HT115	3	11	5	120	1	A
293	CB4856	HT115	3	11	6	144	1	A
294	CB4856	HT115	3	11	7	168	1	A
295	CB4856	HT115	3	11	7	168	0	A
296	CB4856	HT115	3	12	5	120	1	A
297	CB4856	HT115	3	12	6	144	1	A
298	CB4856	HT115	3	12	6	144	1	A
299	CB4856	HT115	3	12	6	144	1	A
300	CB4856	HT115	3	12	9	216	1	A
301	N2	IAI1	3	13	4	96	0	A
302	N2	IAI1	3	13	5	120	1	A
303	N2	IAI1	3	13	6	144	1	A
304	N2	IAI1	3	13	6	144	1	A
305	N2	IAI1	3	13	6	144	1	A
306	CB4856	IAI1	3	14	4	96	1	A
307	CB4856	IAI1	3	14	5	120	1	A
308	CB4856	IAI1	3	14	5	120	1	A
309	CB4856	IAI1	3	14	9	216	1	A
310	CB4856	IAI1	3	14	9	216	1	A
311	CB4856	IAI1	3	15	4	96	0	A
312	CB4856	IAI1	3	15	4	96	0	A
313	CB4856	IAI1	3	15	5	120	1	A
314	CB4856	IAI1	3	15	7	168	1	A
315	CB4856	IAI1	3	15	9	216	1	A
316	CB4856	IAI1	3	16	4	96	0	A
317	CB4856	IAI1	3	16	5	120	1	A
318	CB4856	IAI1	3	16	7	168	1	A
319	CB4856	IAI1	3	16	7	168	1	A
320	CB4856	IAI1	3	16	9	216	1	A
321	CB4856	IAI1	3	17	5	120	1	A
322	CB4856	IAI1	3	17	5	120	0	A
323	CB4856	IAI1	3	17	6	144	1	A
324	CB4856	IAI1	3	17	9	216	1	A
325	CB4856	IAI1	3	17	9	216	1	A
326	CB4856	IAI1	3	18	4	96	0	A
327	CB4856	IAI1	3	18	5	120	1	A
328	CB4856	IAI1	3	18	5	120	1	A
329	CB4856	IAI1	3	18	5	120	0	A
330	CB4856	IAI1	3	18	6	144	1	A
331	N2	Db11	3	19	3	72	0	A
332	N2	Db11	3	19	6	144	1	A
333	N2	Db11	3	19	6	144	1	A
334	N2	Db11	3	19	6	144	0	A
335	N2	Db11	3	19	7	168	1	A
336	CB4856	Db11	3	20	4	96	0	A
337	CB4856	Db11	3	20	5	120	0	A
338	CB4856	Db11	3	20	5	120	1	A
339	CB4856	Db11	3	20	6	144	1	A
340	CB4856	Db11	3	20	6	144	1	A
341	CB4856	Db11	3	21	5	120	1	A
342	CB4856	Db11	3	21	5	120	1	A
343	CB4856	Db11	3	21	5	120	0	A
344	CB4856	Db11	3	21	5	120	0	A
345	CB4856	Db11	3	21	8	192	1	A
346	CB4856	Db11	3	22	3	72	0	A
347	CB4856	Db11	3	22	5	120	0	A
348	CB4856	Db11	3	22	5	120	1	A
349	CB4856	Db11	3	22	7	168	1	A
350	CB4856	Db11	3	22	8	192	1	A
351	CB4856	Db11	3	23	5	120	0	A
352	CB4856	Db11	3	23	5	120	1	A
353	CB4856	Db11	3	23	5	120	1	A
354	CB4856	Db11	3	23	9	216	1	A
355	CB4856	Db11	3	23	10	240	1	A
356	CB4856	Db11	3	24	5	120	1	A
357	CB4856	Db11	3	24	5	120	1	A
358	CB4856	Db11	3	24	5	120	1	A
359	CB4856	Db11	3	24	7	168	1	A
360	CB4856	Db11	3	24	8	192	1	A
361	N2	OP50	4	1	7	168	1	A
362	N2	OP50	4	1	7	168	1	A
363	N2	OP50	4	1	8	192	1	A
364	N2	OP50	4	1	10	240	0	A
365	N2	OP50	4	1	10	240	1	A
366	CB4856	OP50	4	2	5	120	0	A
367	CB4856	OP50	4	2	9	216	1	A
368	CB4856	OP50	4	2	11	264	1	A
369	CB4856	OP50	4	2	14	336	1	A
370	CB4856	OP50	4	2	16	384	1	A
371	CB4856	OP50	4	3	5	120	0	A
372	CB4856	OP50	4	3	9	216	1	A
373	CB4856	OP50	4	3	13	312	1	A
374	CB4856	OP50	4	3	14	336	0	A
375	CB4856	OP50	4	3	16	384	1	A
376	CB4856	OP50	4	4	5	120	1	A
377	CB4856	OP50	4	4	5	120	1	A
378	CB4856	OP50	4	4	7	168	0	A
379	CB4856	OP50	4	4	9	216	1	A
380	CB4856	OP50	4	4	13	312	1	A
381	CB4856	OP50	4	5	4	96	0	A
382	CB4856	OP50	4	5	7	168	0	A
383	CB4856	OP50	4	5	13	312	1	A
384	CB4856	OP50	4	5	13	312	1	A
385	CB4856	OP50	4	5	16	384	1	A
386	CB4856	OP50	4	6	5	120	0	A
387	CB4856	OP50	4	6	9	216	1	A
388	CB4856	OP50	4	6	9	216	0	A
389	CB4856	OP50	4	6	14	336	1	A
390	CB4856	OP50	4	6	15	360	1	A
391	N2	HT115	4	7	7	168	1	A
392	N2	HT115	4	7	8	192	1	A
393	N2	HT115	4	7	8	192	1	A
394	N2	HT115	4	7	8	192	1	A
395	N2	HT115	4	7	9	216	1	A
396	CB4856	HT115	4	8	5	120	0	A
397	CB4856	HT115	4	8	6	144	1	A
398	CB4856	HT115	4	8	6	144	0	A
399	CB4856	HT115	4	8	8	192	1	A
400	CB4856	HT115	4	8	16	384	1	A
401	CB4856	HT115	4	9	5	120	0	A
402	CB4856	HT115	4	9	7	168	1	A
403	CB4856	HT115	4	9	7	168	1	A
404	CB4856	HT115	4	9	8	192	1	A
405	CB4856	HT115	4	9	13	312	1	A
406	CB4856	HT115	4	10	5	120	1	A
407	CB4856	HT115	4	10	5	120	1	A
408	CB4856	HT115	4	10	6	144	1	A
409	CB4856	HT115	4	10	6	144	1	A
410	CB4856	HT115	4	10	7	168	1	A
411	CB4856	HT115	4	11	4	96	0	A
412	CB4856	HT115	4	11	5	120	1	A
413	CB4856	HT115	4	11	6	144	1	A
414	CB4856	HT115	4	11	8	192	1	A
415	CB4856	HT115	4	11	8	192	0	A
416	CB4856	HT115	4	12	3	72	0	A
417	CB4856	HT115	4	12	5	120	1	A
418	CB4856	HT115	4	12	5	120	0	A
419	CB4856	HT115	4	12	8	192	1	A
420	CB4856	HT115	4	12	10	240	1	A
421	N2	IAI1	4	13	4	96	0	A
422	N2	IAI1	4	13	4	96	1	A
423	N2	IAI1	4	13	4	96	1	A
424	N2	IAI1	4	13	5	120	1	A
425	N2	IAI1	4	13	6	144	1	A
426	CB4856	IAI1	4	14	5	120	1	A
427	CB4856	IAI1	4	14	5	120	1	A
428	CB4856	IAI1	4	14	6	144	1	A
429	CB4856	IAI1	4	14	8	192	1	A
430	CB4856	IAI1	4	14	8	192	1	A
431	CB4856	IAI1	4	15	5	120	1	A
432	CB4856	IAI1	4	15	5	120	1	A
433	CB4856	IAI1	4	15	5	120	1	A
434	CB4856	IAI1	4	15	6	144	1	A
435	CB4856	IAI1	4	15	7	168	1	A
436	CB4856	IAI1	4	16	4	96	0	A
437	CB4856	IAI1	4	16	4	96	0	A
438	CB4856	IAI1	4	16	5	120	1	A
439	CB4856	IAI1	4	16	5	120	1	A
440	CB4856	IAI1	4	16	5	120	1	A
441	CB4856	IAI1	4	17	5	120	1	A
442	CB4856	IAI1	4	17	5	120	1	A
443	CB4856	IAI1	4	17	5	120	1	A
444	CB4856	IAI1	4	17	5	120	1	A
445	CB4856	IAI1	4	17	10	240	1	A
446	CB4856	IAI1	4	18	5	120	1	A
447	CB4856	IAI1	4	18	5	120	1	A
448	CB4856	IAI1	4	18	5	120	1	A
449	CB4856	IAI1	4	18	5	120	0	A
450	CB4856	IAI1	4	18	6	144	1	A
451	N2	Db11	4	19	5	120	0	A
452	N2	Db11	4	19	5	120	1	A
453	N2	Db11	4	19	5	120	1	A
454	N2	Db11	4	19	8	192	1	A
455	N2	Db11	4	19	11	264	1	A
456	CB4856	Db11	4	20	3	72	0	A
457	CB4856	Db11	4	20	5	120	1	A
458	CB4856	Db11	4	20	6	144	1	A
459	CB4856	Db11	4	20	6	144	1	A
460	CB4856	Db11	4	20	7	168	1	A
461	CB4856	Db11	4	21	4	96	0	A
462	CB4856	Db11	4	21	4	96	0	A
463	CB4856	Db11	4	21	4	96	1	A
464	CB4856	Db11	4	21	5	120	0	A
465	CB4856	Db11	4	21	6	144	1	A
466	CB4856	Db11	4	22	4	96	0	A
467	CB4856	Db11	4	22	4	96	1	A
468	CB4856	Db11	4	22	6	144	1	A
469	CB4856	Db11	4	22	7	168	1	A
470	CB4856	Db11	4	22	8	192	1	A
471	CB4856	Db11	4	23	8	192	1	A
472	CB4856	Db11	4	23	8	192	1	A
473	CB4856	Db11	4	23	9	216	1	A
474	CB4856	Db11	4	23	9	216	1	A
475	CB4856	Db11	4	23	9	216	1	A
476	CB4856	Db11	4	24	5	120	1	A
477	CB4856	Db11	4	24	6	144	1	A
478	CB4856	Db11	4	24	7	168	1	A
479	CB4856	Db11	4	24	7	168	1	A
480	CB4856	Db11	4	24	7	168	1	A
1	N2	Db11	1	1	5	120	1	B
2	N2	Db11	1	1	6	144	1	B
3	N2	Db11	1	1	6	144	1	B
4	N2	Db11	1	1	7	168	1	B
5	N2	Db11	1	1	9	216	1	B
6	N2	Db11	1	2	5	120	0	B
7	N2	Db11	1	2	5	120	0	B
8	N2	Db11	1	2	5	120	1	B
9	N2	Db11	1	2	6	144	0	B
10	N2	Db11	1	2	6	144	1	B
11	CB4855	Db11	1	3	7	168	1	B
12	CB4855	Db11	1	3	7	168	1	B
13	CB4855	Db11	1	3	7	168	1	B
14	CB4855	Db11	1	3	7	168	0	B
15	CB4855	Db11	1	3	11	264	1	B
16	CB4855	Db11	1	4	4	96	0	B
17	CB4855	Db11	1	4	6	144	1	B
18	CB4855	Db11	1	4	6	144	1	B
19	CB4855	Db11	1	4	6	144	0	B
20	CB4855	Db11	1	4	7	168	1	B
21	CB4855	Db11	1	5	3	72	1	B
22	CB4855	Db11	1	5	4	96	0	B
23	CB4855	Db11	1	5	7	168	1	B
24	CB4855	Db11	1	5	7	168	1	B
25	CB4855	Db11	1	5	9	216	1	B
26	CB4855	Db11	1	6	4	96	0	B
27	CB4855	Db11	1	6	6	144	1	B
28	CB4855	Db11	1	6	7	168	1	B
29	CB4855	Db11	1	6	7	168	1	B
30	CB4855	Db11	1	6	9	216	1	B
31	N2	IAI1	1	7	4	96	0	B
32	N2	IAI1	1	7	6	144	1	B
33	N2	IAI1	1	7	6	144	1	B
34	N2	IAI1	1	7	7	168	1	B
35	N2	IAI1	1	7	7	168	1	B
36	N2	IAI1	1	8	6	144	1	B
37	N2	IAI1	1	8	6	144	1	B
38	N2	IAI1	1	8	7	168	1	B
39	N2	IAI1	1	8	7	168	1	B
40	N2	IAI1	1	8	9	216	1	B
41	CB4855	IAI1	1	9	4	96	0	B
42	CB4855	IAI1	1	9	4	96	0	B
43	CB4855	IAI1	1	9	5	120	1	B
44	CB4855	IAI1	1	9	5	120	1	B
45	CB4855	IAI1	1	9	5	120	1	B
46	CB4855	IAI1	1	10	4	96	0	B
47	CB4855	IAI1	1	10	5	120	1	B
48	CB4855	IAI1	1	10	6	144	1	B
49	CB4855	IAI1	1	10	7	168	1	B
50	CB4855	IAI1	1	10	9	216	1	B
51	CB4855	IAI1	1	11	5	120	1	B
52	CB4855	IAI1	1	11	6	144	1	B
53	CB4855	IAI1	1	11	6	144	1	B
54	CB4855	IAI1	1	11	9	216	1	B
55	CB4855	IAI1	1	11	11	264	1	B
56	CB4855	IAI1	1	12	4	96	0	B
57	CB4855	IAI1	1	12	5	120	1	B
58	CB4855	IAI1	1	12	7	168	1	B
59	CB4855	IAI1	1	12	7	168	1	B
60	CB4855	IAI1	1	12	9	216	1	B
61	N2	HT115	1	13	6	144	1	B
62	N2	HT115	1	13	7	168	1	B
63	N2	HT115	1	13	9	216	1	B
64	N2	HT115	1	13	9	216	1	B
65	N2	HT115	1	13	10	240	1	B
66	N2	HT115	1	14	5	120	1	B
67	N2	HT115	1	14	6	144	1	B
68	N2	HT115	1	14	9	216	1	B
69	N2	HT115	1	14	10	240	1	B
70	N2	HT115	1	14	10	240	1	B
71	CB4855	HT115	1	15	5	120	0	B
72	CB4855	HT115	1	15	5	120	0	B
73	CB4855	HT115	1	15	6	144	1	B
74	CB4855	HT115	1	15	7	168	1	B
75	CB4855	HT115	1	15	9	216	1	B
76	CB4855	HT115	1	16	3	72	0	B
77	CB4855	HT115	1	16	7	168	1	B
78	CB4855	HT115	1	16	7	168	1	B
79	CB4855	HT115	1	16	10	240	1	B
80	CB4855	HT115	1	16	12	288	1	B
81	CB4855	HT115	1	17	5	120	1	B
82	CB4855	HT115	1	17	5	120	1	B
83	CB4855	HT115	1	17	5	120	1	B
84	CB4855	HT115	1	17	9	216	1	B
85	CB4855	HT115	1	17	13	312	1	B
86	CB4855	HT115	1	18	7	168	1	B
87	CB4855	HT115	1	18	7	168	1	B
88	CB4855	HT115	1	18	9	216	1	B
89	CB4855	HT115	1	18	10	240	1	B
90	CB4855	HT115	1	18	11	264	1	B
91	N2	OP50	1	19	4	96	1	B
92	N2	OP50	1	19	6	144	1	B
93	N2	OP50	1	19	7	168	1	B
94	N2	OP50	1	19	10	240	1	B
95	N2	OP50	1	19	12	288	1	B
96	N2	OP50	1	20	7	168	1	B
97	N2	OP50	1	20	9	216	1	B
98	N2	OP50	1	20	9	216	1	B
99	N2	OP50	1	20	10	240	1	B
100	N2	OP50	1	20	16	384	1	B
101	CB4855	OP50	1	21	7	168	1	B
102	CB4855	OP50	1	21	11	264	1	B
103	CB4855	OP50	1	21	11	264	1	B
104	CB4855	OP50	1	21	12	288	1	B
105	CB4855	OP50	1	21	16	384	1	B
106	CB4855	OP50	1	22	6	144	0	B
107	CB4855	OP50	1	22	11	264	1	B
108	CB4855	OP50	1	22	12	288	1	B
109	CB4855	OP50	1	22	14	336	1	B
110	CB4855	OP50	1	22	16	384	1	B
111	CB4855	OP50	1	23	5	120	1	B
112	CB4855	OP50	1	23	6	144	0	B
113	CB4855	OP50	1	23	6	144	0	B
114	CB4855	OP50	1	23	6	144	0	B
115	CB4855	OP50	1	23	6	144	0	B
116	CB4855	OP50	1	24	11	264	1	B
117	CB4855	OP50	1	24	12	288	1	B
118	CB4855	OP50	1	24	14	336	1	B
119	CB4855	OP50	1	24	14	336	1	B
120	CB4855	OP50	1	24	14	336	1	B
121	N2	Db11	2	1	4	96	1	B
122	N2	Db11	2	1	6	144	1	B
123	N2	Db11	2	1	7	168	1	B
124	N2	Db11	2	1	9	216	1	B
125	N2	Db11	2	1	10	240	1	B
126	N2	Db11	2	2	6	144	1	B
127	N2	Db11	2	2	7	168	1	B
128	N2	Db11	2	2	9	216	1	B
129	N2	Db11	2	2	9	216	1	B
130	N2	Db11	2	2	9	216	1	B
131	CB4855	Db11	2	3	5	120	1	B
132	CB4855	Db11	2	3	6	144	1	B
133	CB4855	Db11	2	3	7	168	1	B
134	CB4855	Db11	2	3	7	168	1	B
135	CB4855	Db11	2	3	9	216	1	B
136	CB4855	Db11	2	4	6	144	1	B
137	CB4855	Db11	2	4	7	168	1	B
138	CB4855	Db11	2	4	9	216	1	B
139	CB4855	Db11	2	4	9	216	1	B
140	CB4855	Db11	2	4	9	216	1	B
141	CB4855	Db11	2	5	4	96	0	B
142	CB4855	Db11	2	5	6	144	1	B
143	CB4855	Db11	2	5	7	168	1	B
144	CB4855	Db11	2	5	10	240	1	B
145	CB4855	Db11	2	5	11	264	1	B
146	CB4855	Db11	2	6	3	72	0	B
147	CB4855	Db11	2	6	3	72	0	B
148	CB4855	Db11	2	6	3	72	0	B
149	CB4855	Db11	2	6	3	72	0	B
150	CB4855	Db11	2	6	3	72	0	B
151	N2	IAI1	2	7	6	144	1	B
152	N2	IAI1	2	7	6	144	1	B
153	N2	IAI1	2	7	6	144	1	B
154	N2	IAI1	2	7	7	168	1	B
155	N2	IAI1	2	7	9	216	1	B
156	N2	IAI1	2	8	5	120	1	B
157	N2	IAI1	2	8	5	120	1	B
158	N2	IAI1	2	8	7	168	1	B
159	N2	IAI1	2	8	7	168	1	B
160	N2	IAI1	2	8	7	168	1	B
161	CB4855	IAI1	2	9	5	120	0	B
162	CB4855	IAI1	2	9	5	120	0	B
163	CB4855	IAI1	2	9	5	120	1	B
164	CB4855	IAI1	2	9	5	120	1	B
165	CB4855	IAI1	2	9	6	144	1	B
166	CB4855	IAI1	2	10	4	96	0	B
167	CB4855	IAI1	2	10	5	120	1	B
168	CB4855	IAI1	2	10	6	144	1	B
169	CB4855	IAI1	2	10	9	216	1	B
170	CB4855	IAI1	2	10	9	216	1	B
171	CB4855	IAI1	2	11	6	144	1	B
172	CB4855	IAI1	2	11	6	144	1	B
173	CB4855	IAI1	2	11	7	168	1	B
174	CB4855	IAI1	2	11	9	216	1	B
175	CB4855	IAI1	2	11	9	216	1	B
176	CB4855	IAI1	2	12	3	72	0	B
177	CB4855	IAI1	2	12	4	96	0	B
178	CB4855	IAI1	2	12	4	96	0	B
179	CB4855	IAI1	2	12	5	120	1	B
180	CB4855	IAI1	2	12	7	168	1	B
181	N2	HT115	2	13	6	144	1	B
182	N2	HT115	2	13	6	144	1	B
183	N2	HT115	2	13	9	216	1	B
184	N2	HT115	2	13	9	216	0	B
185	N2	HT115	2	13	10	240	1	B
186	N2	HT115	2	14	6	144	1	B
187	N2	HT115	2	14	7	168	1	B
188	N2	HT115	2	14	7	168	1	B
189	N2	HT115	2	14	7	168	1	B
190	N2	HT115	2	14	9	216	1	B
191	CB4855	HT115	2	15	4	96	1	B
192	CB4855	HT115	2	15	5	120	1	B
193	CB4855	HT115	2	15	9	216	1	B
194	CB4855	HT115	2	15	9	216	1	B
195	CB4855	HT115	2	15	12	288	1	B
196	CB4855	HT115	2	16	6	144	1	B
197	CB4855	HT115	2	16	6	144	1	B
198	CB4855	HT115	2	16	12	288	1	B
199	CB4855	HT115	2	16	13	312	1	B
200	CB4855	HT115	2	16	14	336	1	B
201	CB4855	HT115	2	17	4	96	0	B
202	CB4855	HT115	2	17	6	144	1	B
203	CB4855	HT115	2	17	7	168	1	B
204	CB4855	HT115	2	17	7	168	1	B
205	CB4855	HT115	2	17	10	240	1	B
206	CB4855	HT115	2	18	4	96	0	B
207	CB4855	HT115	2	18	5	120	0	B
208	CB4855	HT115	2	18	9	216	1	B
209	CB4855	HT115	2	18	9	216	1	B
210	CB4855	HT115	2	18	10	240	1	B
211	N2	OP50	2	19	6	144	1	B
212	N2	OP50	2	19	9	216	1	B
213	N2	OP50	2	19	10	240	1	B
214	N2	OP50	2	19	10	240	1	B
215	N2	OP50	2	19	12	288	1	B
216	N2	OP50	2	20	3	72	0	B
217	N2	OP50	2	20	7	168	1	B
218	N2	OP50	2	20	9	216	1	B
219	N2	OP50	2	20	12	288	1	B
220	N2	OP50	2	20	14	336	1	B
221	CB4855	OP50	2	21	3	72	0	B
222	CB4855	OP50	2	21	3	72	0	B
223	CB4855	OP50	2	21	3	72	0	B
224	CB4855	OP50	2	21	3	72	0	B
225	CB4855	OP50	2	21	3	72	0	B
226	CB4855	OP50	2	22	6	144	0	B
227	CB4855	OP50	2	22	10	240	1	B
228	CB4855	OP50	2	22	10	240	1	B
229	CB4855	OP50	2	22	13	312	1	B
230	CB4855	OP50	2	22	14	336	1	B
231	CB4855	OP50	2	23	6	144	1	B
232	CB4855	OP50	2	23	7	168	1	B
233	CB4855	OP50	2	23	11	264	1	B
234	CB4855	OP50	2	23	11	264	1	B
235	CB4855	OP50	2	23	11	264	1	B
236	CB4855	OP50	2	24	10	240	0	B
237	CB4855	OP50	2	24	10	240	1	B
238	CB4855	OP50	2	24	11	264	1	B
239	CB4855	OP50	2	24	12	288	1	B
240	CB4855	OP50	2	24	12	288	1	B
241	N2	Db11	3	1	4	96	0	B
242	N2	Db11	3	1	6	144	1	B
243	N2	Db11	3	1	7	168	1	B
244	N2	Db11	3	1	9	216	1	B
245	N2	Db11	3	1	10	240	1	B
246	CB4855	Db11	3	2	3	72	1	B
247	CB4855	Db11	3	2	5	120	1	B
248	CB4855	Db11	3	2	6	144	1	B
249	CB4855	Db11	3	2	9	216	1	B
250	CB4855	Db11	3	2	9	216	1	B
251	CB4855	Db11	3	3	3	72	1	B
252	CB4855	Db11	3	3	4	96	0	B
253	CB4855	Db11	3	3	4	96	0	B
254	CB4855	Db11	3	3	4	96	0	B
255	CB4855	Db11	3	3	5	120	0	B
256	CB4855	Db11	3	4	6	144	1	B
257	CB4855	Db11	3	4	7	168	1	B
258	CB4855	Db11	3	4	7	168	1	B
259	CB4855	Db11	3	4	9	216	1	B
260	CB4855	Db11	3	4	10	240	1	B
261	CB4855	Db11	3	5	4	96	0	B
262	CB4855	Db11	3	5	5	120	0	B
263	CB4855	Db11	3	5	7	168	1	B
264	CB4855	Db11	3	5	7	168	1	B
265	CB4855	Db11	3	5	11	264	0	B
266	CB4855	Db11	3	6	3	72	0	B
267	CB4855	Db11	3	6	3	72	0	B
268	CB4855	Db11	3	6	3	72	0	B
269	CB4855	Db11	3	6	3	72	0	B
270	CB4855	Db11	3	6	3	72	0	B
271	N2	IAI1	3	7	5	120	1	B
272	N2	IAI1	3	7	7	168	1	B
273	N2	IAI1	3	7	7	168	1	B
274	N2	IAI1	3	7	7	168	1	B
275	N2	IAI1	3	7	9	216	1	B
276	CB4855	IAI1	3	8	4	96	0	B
277	CB4855	IAI1	3	8	5	120	1	B
278	CB4855	IAI1	3	8	7	168	1	B
279	CB4855	IAI1	3	8	9	216	1	B
280	CB4855	IAI1	3	8	11	264	1	B
281	CB4855	IAI1	3	9	5	120	0	B
282	CB4855	IAI1	3	9	5	120	0	B
283	CB4855	IAI1	3	9	6	144	1	B
284	CB4855	IAI1	3	9	9	216	1	B
285	CB4855	IAI1	3	9	9	216	1	B
286	CB4855	IAI1	3	10	5	120	0	B
287	CB4855	IAI1	3	10	5	120	0	B
288	CB4855	IAI1	3	10	6	144	1	B
289	CB4855	IAI1	3	10	6	144	1	B
290	CB4855	IAI1	3	10	9	216	1	B
291	CB4855	IAI1	3	11	6	144	1	B
292	CB4855	IAI1	3	11	6	144	1	B
293	CB4855	IAI1	3	11	9	216	1	B
294	CB4855	IAI1	3	11	9	216	1	B
295	CB4855	IAI1	3	11	11	264	1	B
296	CB4855	IAI1	3	12	5	120	0	B
297	CB4855	IAI1	3	12	5	120	0	B
298	CB4855	IAI1	3	12	10	240	1	B
299	CB4855	IAI1	3	12	10	240	1	B
300	CB4855	IAI1	3	12	10	240	1	B
301	N2	HT115	3	13	7	168	1	B
302	N2	HT115	3	13	7	168	1	B
303	N2	HT115	3	13	9	216	1	B
304	N2	HT115	3	13	9	216	1	B
305	N2	HT115	3	13	9	216	1	B
306	CB4855	HT115	3	14	4	96	0	B
307	CB4855	HT115	3	14	5	120	1	B
308	CB4855	HT115	3	14	6	144	0	B
309	CB4855	HT115	3	14	7	168	1	B
310	CB4855	HT115	3	14	9	216	1	B
311	CB4855	HT115	3	15	6	144	1	B
312	CB4855	HT115	3	15	6	144	1	B
313	CB4855	HT115	3	15	7	168	1	B
314	CB4855	HT115	3	15	10	240	1	B
315	CB4855	HT115	3	15	13	312	1	B
316	CB4855	HT115	3	16	4	96	0	B
317	CB4855	HT115	3	16	5	120	0	B
318	CB4855	HT115	3	16	6	144	1	B
319	CB4855	HT115	3	16	7	168	1	B
320	CB4855	HT115	3	16	16	384	1	B
321	CB4855	HT115	3	17	5	120	1	B
322	CB4855	HT115	3	17	5	120	0	B
323	CB4855	HT115	3	17	5	120	0	B
324	CB4855	HT115	3	17	6	144	1	B
325	CB4855	HT115	3	17	10	240	1	B
326	CB4855	HT115	3	18	4	96	0	B
327	CB4855	HT115	3	18	5	120	0	B
328	CB4855	HT115	3	18	6	144	1	B
329	CB4855	HT115	3	18	6	144	0	B
330	CB4855	HT115	3	18	12	288	1	B
331	N2	OP50	3	19	6	144	0	B
332	N2	OP50	3	19	6	144	0	B
333	N2	OP50	3	19	7	168	1	B
334	N2	OP50	3	19	9	216	1	B
335	N2	OP50	3	19	11	264	1	B
336	CB4855	OP50	3	20	4	96	0	B
337	CB4855	OP50	3	20	7	168	1	B
338	CB4855	OP50	3	20	7	168	1	B
339	CB4855	OP50	3	20	16	384	1	B
340	CB4855	OP50	3	20	17	408	1	B
341	CB4855	OP50	3	21	6	144	1	B
342	CB4855	OP50	3	21	11	264	1	B
343	CB4855	OP50	3	21	12	288	1	B
344	CB4855	OP50	3	21	16	384	1	B
345	CB4855	OP50	3	21	17	408	1	B
346	CB4855	OP50	3	22	6	144	1	B
347	CB4855	OP50	3	22	12	288	1	B
348	CB4855	OP50	3	22	12	288	1	B
349	CB4855	OP50	3	22	12	288	1	B
350	CB4855	OP50	3	22	12	288	1	B
351	CB4855	OP50	3	23	3	72	1	B
352	CB4855	OP50	3	23	5	120	1	B
353	CB4855	OP50	3	23	9	216	0	B
354	CB4855	OP50	3	23	10	240	1	B
355	CB4855	OP50	3	23	11	264	1	B
356	CB4855	OP50	3	24	3	72	1	B
357	CB4855	OP50	3	24	5	120	1	B
358	CB4855	OP50	3	24	5	120	1	B
359	CB4855	OP50	3	24	7	168	1	B
360	CB4855	OP50	3	24	16	384	1	B
361	N2	Db11	4	1	4	96	0	B
362	N2	Db11	4	1	4	96	0	B
363	N2	Db11	4	1	4	96	0	B
364	N2	Db11	4	1	4	96	0	B
365	N2	Db11	4	1	7	168	1	B
366	CB4855	Db11	4	2	4	96	0	B
367	CB4855	Db11	4	2	4	96	0	B
368	CB4855	Db11	4	2	4	96	0	B
369	CB4855	Db11	4	2	7	168	1	B
370	CB4855	Db11	4	2	9	216	1	B
371	CB4855	Db11	4	3	3	72	1	B
372	CB4855	Db11	4	3	4	96	0	B
373	CB4855	Db11	4	3	6	144	1	B
374	CB4855	Db11	4	3	6	144	1	B
375	CB4855	Db11	4	3	7	168	1	B
376	CB4855	Db11	4	4	4	96	0	B
377	CB4855	Db11	4	4	4	96	0	B
378	CB4855	Db11	4	4	4	96	0	B
379	CB4855	Db11	4	4	4	96	0	B
380	CB4855	Db11	4	4	7	168	1	B
381	CB4855	Db11	4	5	3	72	0	B
382	CB4855	Db11	4	5	7	168	1	B
383	CB4855	Db11	4	5	9	216	1	B
384	CB4855	Db11	4	5	9	216	0	B
385	CB4855	Db11	4	5	10	240	1	B
386	CB4855	Db11	4	6	6	144	0	B
387	CB4855	Db11	4	6	7	168	1	B
388	CB4855	Db11	4	6	9	216	1	B
389	CB4855	Db11	4	6	9	216	1	B
390	CB4855	Db11	4	6	10	240	1	B
391	N2	IAI1	4	7	4	96	0	B
392	N2	IAI1	4	7	4	96	0	B
393	N2	IAI1	4	7	7	168	1	B
394	N2	IAI1	4	7	7	168	1	B
395	N2	IAI1	4	7	9	216	1	B
396	CB4855	IAI1	4	8	4	96	1	B
397	CB4855	IAI1	4	8	5	120	1	B
398	CB4855	IAI1	4	8	10	240	1	B
399	CB4855	IAI1	4	8	10	240	1	B
400	CB4855	IAI1	4	8	11	264	1	B
401	CB4855	IAI1	4	9	4	96	0	B
402	CB4855	IAI1	4	9	6	144	1	B
403	CB4855	IAI1	4	9	7	168	1	B
404	CB4855	IAI1	4	9	10	240	1	B
405	CB4855	IAI1	4	9	11	264	1	B
406	CB4855	IAI1	4	10	4	96	0	B
407	CB4855	IAI1	4	10	4	96	0	B
408	CB4855	IAI1	4	10	4	96	0	B
409	CB4855	IAI1	4	10	4	96	0	B
410	CB4855	IAI1	4	10	11	264	1	B
411	CB4855	IAI1	4	11	3	72	0	B
412	CB4855	IAI1	4	11	4	96	0	B
413	CB4855	IAI1	4	11	4	96	0	B
414	CB4855	IAI1	4	11	9	216	1	B
415	CB4855	IAI1	4	11	9	216	1	B
416	CB4855	IAI1	4	12	3	72	1	B
417	CB4855	IAI1	4	12	6	144	1	B
418	CB4855	IAI1	4	12	6	144	1	B
419	CB4855	IAI1	4	12	9	216	1	B
420	CB4855	IAI1	4	12	9	216	1	B
421	N2	HT115	4	13	4	96	0	B
422	N2	HT115	4	13	4	96	0	B
423	N2	HT115	4	13	4	96	0	B
424	N2	HT115	4	13	4	96	0	B
425	N2	HT115	4	13	9	216	1	B
426	CB4855	HT115	4	14	4	96	0	B
427	CB4855	HT115	4	14	5	120	1	B
428	CB4855	HT115	4	14	6	144	0	B
429	CB4855	HT115	4	14	9	216	1	B
430	CB4855	HT115	4	14	14	336	0	B
431	CB4855	HT115	4	15	3	72	0	B
432	CB4855	HT115	4	15	4	96	0	B
433	CB4855	HT115	4	15	7	168	1	B
434	CB4855	HT115	4	15	11	264	1	B
435	CB4855	HT115	4	15	17	408	1	B
436	CB4855	HT115	4	16	3	72	0	B
437	CB4855	HT115	4	16	4	96	0	B
438	CB4855	HT115	4	16	7	168	1	B
439	CB4855	HT115	4	16	7	168	1	B
440	CB4855	HT115	4	16	9	216	1	B
441	CB4855	HT115	4	17	6	144	0	B
442	CB4855	HT115	4	17	6	144	0	B
443	CB4855	HT115	4	17	7	168	1	B
444	CB4855	HT115	4	17	12	288	1	B
445	CB4855	HT115	4	17	13	312	1	B
446	CB4855	HT115	4	18	6	144	0	B
447	CB4855	HT115	4	18	7	168	1	B
448	CB4855	HT115	4	18	7	168	1	B
449	CB4855	HT115	4	18	7	168	0	B
450	CB4855	HT115	4	18	12	288	1	B
451	N2	OP50	4	19	4	96	0	B
452	N2	OP50	4	19	6	144	1	B
453	N2	OP50	4	19	9	216	0	B
454	N2	OP50	4	19	9	216	1	B
455	N2	OP50	4	19	13	312	1	B
456	CB4855	OP50	4	20	5	120	0	B
457	CB4855	OP50	4	20	6	144	1	B
458	CB4855	OP50	4	20	9	216	1	B
459	CB4855	OP50	4	20	9	216	1	B
460	CB4855	OP50	4	20	13	312	1	B
461	CB4855	OP50	4	21	4	96	0	B
462	CB4855	OP50	4	21	9	216	1	B
463	CB4855	OP50	4	21	11	264	1	B
464	CB4855	OP50	4	21	12	288	1	B
465	CB4855	OP50	4	21	12	288	1	B
466	CB4855	OP50	4	22	5	120	0	B
467	CB4855	OP50	4	22	9	216	1	B
468	CB4855	OP50	4	22	9	216	1	B
469	CB4855	OP50	4	22	11	264	1	B
470	CB4855	OP50	4	22	12	288	1	B
471	CB4855	OP50	4	23	4	96	0	B
472	CB4855	OP50	4	23	4	96	0	B
473	CB4855	OP50	4	23	5	120	0	B
474	CB4855	OP50	4	23	6	144	1	B
475	CB4855	OP50	4	23	10	240	1	B
476	CB4855	OP50	4	24	5	120	0	B
477	CB4855	OP50	4	24	10	240	1	B
478	CB4855	OP50	4	24	10	240	1	B
479	CB4855	OP50	4	24	12	288	1	B
480	CB4855	OP50	4	24	14	336	1	B
1	N2	Db11	1	1	5	120	1	C
2	N2	Db11	1	1	6	144	1	C
3	N2	Db11	1	1	7	168	1	C
4	N2	Db11	1	1	7	168	1	C
5	N2	Db11	1	1	7	168	1	C
6	N2	Db11	1	2	3	72	1	C
7	N2	Db11	1	2	6	144	1	C
8	N2	Db11	1	2	7	168	1	C
9	N2	Db11	1	2	7	168	1	C
10	N2	Db11	1	2	9	216	1	C
11	PX174	Db11	1	3	3	72	0	C
12	PX174	Db11	1	3	6	144	0	C
13	PX174	Db11	1	3	6	144	1	C
14	PX174	Db11	1	3	7	168	0	C
15	PX174	Db11	1	3	11	264	1	C
16	PX174	Db11	1	4	3	72	0	C
17	PX174	Db11	1	4	6	144	1	C
18	PX174	Db11	1	4	6	144	1	C
19	PX174	Db11	1	4	6	144	0	C
20	PX174	Db11	1	4	7	168	1	C
21	PX174	Db11	1	5	5	120	1	C
22	PX174	Db11	1	5	5	120	0	C
23	PX174	Db11	1	5	7	168	0	C
24	PX174	Db11	1	5	9	216	1	C
25	PX174	Db11	1	5	9	216	1	C
26	PX174	Db11	1	6	5	120	1	C
27	PX174	Db11	1	6	5	120	1	C
28	PX174	Db11	1	6	6	144	1	C
29	PX174	Db11	1	6	9	216	0	C
30	PX174	Db11	1	6	10	240	1	C
31	N2	IAI1	1	7	3	72	0	C
32	N2	IAI1	1	7	5	120	1	C
33	N2	IAI1	1	7	6	144	1	C
34	N2	IAI1	1	7	6	144	1	C
35	N2	IAI1	1	7	6	144	1	C
36	N2	IAI1	1	8	4	96	0	C
37	N2	IAI1	1	8	4	96	1	C
38	N2	IAI1	1	8	6	144	1	C
39	N2	IAI1	1	8	7	168	1	C
40	N2	IAI1	1	8	9	216	1	C
41	PX174	IAI1	1	9	4	96	1	C
42	PX174	IAI1	1	9	4	96	1	C
43	PX174	IAI1	1	9	6	144	1	C
44	PX174	IAI1	1	9	6	144	1	C
45	PX174	IAI1	1	9	6	144	1	C
46	PX174	IAI1	1	10	4	96	1	C
47	PX174	IAI1	1	10	4	96	1	C
48	PX174	IAI1	1	10	4	96	1	C
49	PX174	IAI1	1	10	6	144	1	C
50	PX174	IAI1	1	10	7	168	1	C
51	PX174	IAI1	1	11	4	96	1	C
52	PX174	IAI1	1	11	4	96	1	C
53	PX174	IAI1	1	11	5	120	1	C
54	PX174	IAI1	1	11	6	144	1	C
55	PX174	IAI1	1	11	7	168	1	C
56	PX174	IAI1	1	12	3	72	0	C
57	PX174	IAI1	1	12	5	120	1	C
58	PX174	IAI1	1	12	6	144	1	C
59	PX174	IAI1	1	12	6	144	1	C
60	PX174	IAI1	1	12	9	216	1	C
61	N2	HT115	1	13	7	168	1	C
62	N2	HT115	1	13	7	168	1	C
63	N2	HT115	1	13	9	216	1	C
64	N2	HT115	1	13	9	216	1	C
65	N2	HT115	1	13	9	216	1	C
66	N2	HT115	1	14	7	168	1	C
67	N2	HT115	1	14	7	168	0	C
68	N2	HT115	1	14	9	216	1	C
69	N2	HT115	1	14	9	216	1	C
70	N2	HT115	1	14	9	216	1	C
71	PX174	HT115	1	15	5	120	1	C
72	PX174	HT115	1	15	5	120	1	C
73	PX174	HT115	1	15	9	216	1	C
74	PX174	HT115	1	15	9	216	1	C
75	PX174	HT115	1	15	11	264	1	C
76	PX174	HT115	1	16	4	96	1	C
77	PX174	HT115	1	16	7	168	1	C
78	PX174	HT115	1	16	9	216	1	C
79	PX174	HT115	1	16	9	216	1	C
80	PX174	HT115	1	16	11	264	1	C
81	PX174	HT115	1	17	5	120	0	C
82	PX174	HT115	1	17	5	120	0	C
83	PX174	HT115	1	17	6	144	1	C
84	PX174	HT115	1	17	7	168	1	C
85	PX174	HT115	1	17	12	288	1	C
86	PX174	HT115	1	18	4	96	0	C
87	PX174	HT115	1	18	6	144	0	C
88	PX174	HT115	1	18	6	144	0	C
89	PX174	HT115	1	18	6	144	0	C
90	PX174	HT115	1	18	6	144	0	C
91	N2	OP50	1	19	7	168	0	C
92	N2	OP50	1	19	10	240	1	C
93	N2	OP50	1	19	12	288	1	C
94	N2	OP50	1	19	13	312	1	C
95	N2	OP50	1	19	16	384	1	C
96	N2	OP50	1	20	6	144	0	C
97	N2	OP50	1	20	7	168	1	C
98	N2	OP50	1	20	10	240	1	C
99	N2	OP50	1	20	16	384	1	C
100	N2	OP50	1	20	16	384	1	C
101	PX174	OP50	1	21	5	120	0	C
102	PX174	OP50	1	21	9	216	1	C
103	PX174	OP50	1	21	10	240	1	C
104	PX174	OP50	1	21	12	288	0	C
105	PX174	OP50	1	21	14	336	1	C
106	PX174	OP50	1	22	5	120	0	C
107	PX174	OP50	1	22	6	144	0	C
108	PX174	OP50	1	22	16	384	1	C
109	PX174	OP50	1	22	16	384	1	C
110	PX174	OP50	1	22	16	384	1	C
111	PX174	OP50	1	23	12	288	1	C
112	PX174	OP50	1	23	14	336	1	C
113	PX174	OP50	1	23	16	384	1	C
114	PX174	OP50	1	23	16	384	1	C
115	PX174	OP50	1	23	16	384	1	C
116	PX174	OP50	1	24	6	144	0	C
117	PX174	OP50	1	24	10	240	1	C
118	PX174	OP50	1	24	16	384	1	C
119	PX174	OP50	1	24	16	384	1	C
120	PX174	OP50	1	24	16	384	1	C
121	N2	Db11	2	1	4	96	1	C
122	N2	Db11	2	1	6	144	0	C
123	N2	Db11	2	1	6	144	1	C
124	N2	Db11	2	1	6	144	1	C
125	N2	Db11	2	1	7	168	1	C
126	N2	Db11	2	2	4	96	1	C
127	N2	Db11	2	2	6	144	1	C
128	N2	Db11	2	2	6	144	1	C
129	N2	Db11	2	2	6	144	0	C
130	N2	Db11	2	2	7	168	1	C
131	PX174	Db11	2	3	3	72	1	C
132	PX174	Db11	2	3	7	168	1	C
133	PX174	Db11	2	3	7	168	1	C
134	PX174	Db11	2	3	7	168	1	C
135	PX174	Db11	2	3	9	216	1	C
136	PX174	Db11	2	4	5	120	0	C
137	PX174	Db11	2	4	6	144	0	C
138	PX174	Db11	2	4	7	168	1	C
139	PX174	Db11	2	4	9	216	1	C
140	PX174	Db11	2	4	11	264	1	C
141	PX174	Db11	2	5	3	72	0	C
142	PX174	Db11	2	5	5	120	1	C
143	PX174	Db11	2	5	7	168	1	C
144	PX174	Db11	2	5	7	168	1	C
145	PX174	Db11	2	5	7	168	0	C
146	PX174	Db11	2	6	3	72	1	C
147	PX174	Db11	2	6	6	144	1	C
148	PX174	Db11	2	6	6	144	1	C
149	PX174	Db11	2	6	6	144	0	C
150	PX174	Db11	2	6	6	144	0	C
151	N2	IAI1	2	7	4	96	0	C
152	N2	IAI1	2	7	6	144	1	C
153	N2	IAI1	2	7	6	144	1	C
154	N2	IAI1	2	7	6	144	1	C
155	N2	IAI1	2	7	7	168	1	C
156	N2	IAI1	2	8	4	96	1	C
157	N2	IAI1	2	8	5	120	1	C
158	N2	IAI1	2	8	5	120	1	C
159	N2	IAI1	2	8	6	144	1	C
160	N2	IAI1	2	8	6	144	1	C
161	PX174	IAI1	2	9	3	72	1	C
162	PX174	IAI1	2	9	4	96	0	C
163	PX174	IAI1	2	9	6	144	1	C
164	PX174	IAI1	2	9	6	144	1	C
165	PX174	IAI1	2	9	6	144	1	C
166	PX174	IAI1	2	10	5	120	1	C
167	PX174	IAI1	2	10	5	120	1	C
168	PX174	IAI1	2	10	5	120	1	C
169	PX174	IAI1	2	10	5	120	1	C
170	PX174	IAI1	2	10	6	144	1	C
171	PX174	IAI1	2	11	3	72	0	C
172	PX174	IAI1	2	11	4	96	1	C
173	PX174	IAI1	2	11	5	120	1	C
174	PX174	IAI1	2	11	5	120	1	C
175	PX174	IAI1	2	11	6	144	1	C
176	PX174	IAI1	2	12	4	96	0	C
177	PX174	IAI1	2	12	4	96	1	C
178	PX174	IAI1	2	12	6	144	1	C
179	PX174	IAI1	2	12	9	216	1	C
180	PX174	IAI1	2	12	11	264	1	C
181	N2	HT115	2	13	6	144	1	C
182	N2	HT115	2	13	9	216	1	C
183	N2	HT115	2	13	9	216	1	C
184	N2	HT115	2	13	11	264	1	C
185	N2	HT115	2	13	14	336	1	C
186	N2	HT115	2	14	5	120	0	C
187	N2	HT115	2	14	6	144	0	C
188	N2	HT115	2	14	7	168	1	C
189	N2	HT115	2	14	9	216	1	C
190	N2	HT115	2	14	11	264	1	C
191	PX174	HT115	2	15	4	96	0	C
192	PX174	HT115	2	15	4	96	0	C
193	PX174	HT115	2	15	5	120	1	C
194	PX174	HT115	2	15	9	216	0	C
195	PX174	HT115	2	15	12	288	1	C
196	PX174	HT115	2	16	6	144	0	C
197	PX174	HT115	2	16	7	168	1	C
198	PX174	HT115	2	16	9	216	1	C
199	PX174	HT115	2	16	9	216	0	C
200	PX174	HT115	2	16	11	264	0	C
201	PX174	HT115	2	17	5	120	1	C
202	PX174	HT115	2	17	6	144	1	C
203	PX174	HT115	2	17	6	144	0	C
204	PX174	HT115	2	17	6	144	0	C
205	PX174	HT115	2	17	14	336	1	C
206	PX174	HT115	2	18	5	120	0	C
207	PX174	HT115	2	18	5	120	1	C
208	PX174	HT115	2	18	6	144	1	C
209	PX174	HT115	2	18	7	168	1	C
210	PX174	HT115	2	18	14	336	1	C
211	N2	OP50	2	19	3	72	1	C
212	N2	OP50	2	19	6	144	1	C
213	N2	OP50	2	19	7	168	1	C
214	N2	OP50	2	19	7	168	1	C
215	N2	OP50	2	19	7	168	0	C
216	N2	OP50	2	20	6	144	1	C
217	N2	OP50	2	20	6	144	1	C
218	N2	OP50	2	20	7	168	1	C
219	N2	OP50	2	20	9	216	1	C
220	N2	OP50	2	20	11	264	1	C
221	PX174	OP50	2	21	5	120	1	C
222	PX174	OP50	2	21	9	216	1	C
223	PX174	OP50	2	21	9	216	1	C
224	PX174	OP50	2	21	10	240	1	C
225	PX174	OP50	2	21	11	264	1	C
226	PX174	OP50	2	22	6	144	1	C
227	PX174	OP50	2	22	7	168	1	C
228	PX174	OP50	2	22	9	216	1	C
229	PX174	OP50	2	22	9	216	1	C
230	PX174	OP50	2	22	9	216	1	C
231	PX174	OP50	2	23	5	120	1	C
232	PX174	OP50	2	23	7	168	1	C
233	PX174	OP50	2	23	14	336	1	C
234	PX174	OP50	2	23	16	384	1	C
235	PX174	OP50	2	23	16	384	1	C
236	PX174	OP50	2	24	4	96	0	C
237	PX174	OP50	2	24	9	216	1	C
238	PX174	OP50	2	24	11	264	1	C
239	PX174	OP50	2	24	14	336	1	C
240	PX174	OP50	2	24	14	336	1	C
241	N2	Db11	3	1	5	120	1	C
242	N2	Db11	3	1	6	144	0	C
243	N2	Db11	3	1	7	168	0	C
244	N2	Db11	3	1	9	216	1	C
245	N2	Db11	3	1	10	240	1	C
246	PX174	Db11	3	2	6	144	0	C
247	PX174	Db11	3	2	7	168	1	C
248	PX174	Db11	3	2	7	168	1	C
249	PX174	Db11	3	2	7	168	1	C
250	PX174	Db11	3	2	7	168	0	C
251	PX174	Db11	3	3	5	120	0	C
252	PX174	Db11	3	3	6	144	1	C
253	PX174	Db11	3	3	6	144	1	C
254	PX174	Db11	3	3	6	144	0	C
255	PX174	Db11	3	3	7	168	1	C
256	PX174	Db11	3	4	4	96	0	C
257	PX174	Db11	3	4	4	96	0	C
258	PX174	Db11	3	4	9	216	1	C
259	PX174	Db11	3	4	9	216	1	C
260	PX174	Db11	3	4	9	216	1	C
261	PX174	Db11	3	5	5	120	0	C
262	PX174	Db11	3	5	5	120	0	C
263	PX174	Db11	3	5	7	168	1	C
264	PX174	Db11	3	5	9	216	1	C
265	PX174	Db11	3	5	12	288	1	C
266	PX174	Db11	3	6	4	96	0	C
267	PX174	Db11	3	6	5	120	0	C
268	PX174	Db11	3	6	5	120	0	C
269	PX174	Db11	3	6	5	120	0	C
270	PX174	Db11	3	6	5	120	0	C
271	N2	IAI1	3	7	5	120	1	C
272	N2	IAI1	3	7	5	120	1	C
273	N2	IAI1	3	7	6	144	1	C
274	N2	IAI1	3	7	6	144	1	C
275	N2	IAI1	3	7	7	168	1	C
276	PX174	IAI1	3	8	4	96	1	C
277	PX174	IAI1	3	8	4	96	1	C
278	PX174	IAI1	3	8	4	96	1	C
279	PX174	IAI1	3	8	5	120	1	C
280	PX174	IAI1	3	8	6	144	1	C
281	PX174	IAI1	3	9	4	96	1	C
282	PX174	IAI1	3	9	5	120	0	C
283	PX174	IAI1	3	9	5	120	0	C
284	PX174	IAI1	3	9	5	120	1	C
285	PX174	IAI1	3	9	6	144	1	C
286	PX174	IAI1	3	10	4	96	1	C
287	PX174	IAI1	3	10	5	120	1	C
288	PX174	IAI1	3	10	6	144	1	C
289	PX174	IAI1	3	10	6	144	1	C
290	PX174	IAI1	3	10	10	240	1	C
291	PX174	IAI1	3	11	4	96	1	C
292	PX174	IAI1	3	11	4	96	1	C
293	PX174	IAI1	3	11	6	144	1	C
294	PX174	IAI1	3	11	6	144	1	C
295	PX174	IAI1	3	11	7	168	1	C
296	PX174	IAI1	3	12	4	96	1	C
297	PX174	IAI1	3	12	4	96	1	C
298	PX174	IAI1	3	12	4	96	1	C
299	PX174	IAI1	3	12	4	96	1	C
300	PX174	IAI1	3	12	6	144	1	C
301	N2	HT115	3	13	4	96	1	C
302	N2	HT115	3	13	7	168	1	C
303	N2	HT115	3	13	9	216	1	C
304	N2	HT115	3	13	9	216	1	C
305	N2	HT115	3	13	11	264	1	C
306	PX174	HT115	3	14	4	96	0	C
307	PX174	HT115	3	14	4	96	1	C
308	PX174	HT115	3	14	5	120	1	C
309	PX174	HT115	3	14	10	240	1	C
310	PX174	HT115	3	14	12	288	1	C
311	PX174	HT115	3	15	3	72	1	C
312	PX174	HT115	3	15	6	144	0	C
313	PX174	HT115	3	15	7	168	1	C
314	PX174	HT115	3	15	9	216	1	C
315	PX174	HT115	3	15	9	216	1	C
316	PX174	HT115	3	16	5	120	1	C
317	PX174	HT115	3	16	5	120	1	C
318	PX174	HT115	3	16	6	144	0	C
319	PX174	HT115	3	16	7	168	1	C
320	PX174	HT115	3	16	14	336	1	C
321	PX174	HT115	3	17	4	96	0	C
322	PX174	HT115	3	17	5	120	1	C
323	PX174	HT115	3	17	7	168	1	C
324	PX174	HT115	3	17	12	288	1	C
325	PX174	HT115	3	17	14	336	1	C
326	PX174	HT115	3	18	4	96	0	C
327	PX174	HT115	3	18	6	144	0	C
328	PX174	HT115	3	18	7	168	1	C
329	PX174	HT115	3	18	7	168	1	C
330	PX174	HT115	3	18	7	168	1	C
331	N2	OP50	3	19	7	168	1	C
332	N2	OP50	3	19	7	168	1	C
333	N2	OP50	3	19	9	216	1	C
334	N2	OP50	3	19	9	216	1	C
335	N2	OP50	3	19	10	240	1	C
336	PX174	OP50	3	20	5	120	0	C
337	PX174	OP50	3	20	5	120	0	C
338	PX174	OP50	3	20	5	120	0	C
339	PX174	OP50	3	20	5	120	0	C
340	PX174	OP50	3	20	13	312	1	C
341	PX174	OP50	3	21	5	120	1	C
342	PX174	OP50	3	21	7	168	1	C
343	PX174	OP50	3	21	10	240	1	C
344	PX174	OP50	3	21	13	312	1	C
345	PX174	OP50	3	21	14	336	1	C
346	PX174	OP50	3	22	5	120	1	C
347	PX174	OP50	3	22	7	168	1	C
348	PX174	OP50	3	22	9	216	1	C
349	PX174	OP50	3	22	16	384	1	C
350	PX174	OP50	3	22	16	384	1	C
351	PX174	OP50	3	23	7	168	1	C
352	PX174	OP50	3	23	10	240	1	C
353	PX174	OP50	3	23	10	240	1	C
354	PX174	OP50	3	23	10	240	1	C
355	PX174	OP50	3	23	16	384	1	C
356	PX174	OP50	3	24	11	264	1	C
357	PX174	OP50	3	24	14	336	1	C
358	PX174	OP50	3	24	14	336	1	C
359	PX174	OP50	3	24	14	336	1	C
360	PX174	OP50	3	24	16	384	1	C
361	N2	Db11	4	1	3	72	0	C
362	N2	Db11	4	1	5	120	1	C
363	N2	Db11	4	1	7	168	1	C
364	N2	Db11	4	1	9	216	1	C
365	N2	Db11	4	1	10	240	1	C
366	PX174	Db11	4	2	5	120	1	C
367	PX174	Db11	4	2	7	168	0	C
368	PX174	Db11	4	2	7	168	0	C
369	PX174	Db11	4	2	7	168	0	C
370	PX174	Db11	4	2	10	240	1	C
371	PX174	Db11	4	3	3	72	0	C
372	PX174	Db11	4	3	5	120	0	C
373	PX174	Db11	4	3	6	144	1	C
374	PX174	Db11	4	3	7	168	1	C
375	PX174	Db11	4	3	7	168	1	C
376	PX174	Db11	4	4	4	96	0	C
377	PX174	Db11	4	4	7	168	1	C
378	PX174	Db11	4	4	7	168	1	C
379	PX174	Db11	4	4	9	216	1	C
380	PX174	Db11	4	4	11	264	1	C
381	PX174	Db11	4	5	5	120	1	C
382	PX174	Db11	4	5	5	120	1	C
383	PX174	Db11	4	5	6	144	0	C
384	PX174	Db11	4	5	7	168	1	C
385	PX174	Db11	4	5	7	168	1	C
386	PX174	Db11	4	6	4	96	0	C
387	PX174	Db11	4	6	5	120	1	C
388	PX174	Db11	4	6	6	144	0	C
389	PX174	Db11	4	6	7	168	1	C
390	PX174	Db11	4	6	9	216	1	C
391	N2	IAI1	4	7	4	96	1	C
392	N2	IAI1	4	7	5	120	1	C
393	N2	IAI1	4	7	6	144	1	C
394	N2	IAI1	4	7	6	144	1	C
395	N2	IAI1	4	7	9	216	1	C
396	PX174	IAI1	4	8	4	96	1	C
397	PX174	IAI1	4	8	4	96	1	C
398	PX174	IAI1	4	8	4	96	1	C
399	PX174	IAI1	4	8	5	120	1	C
400	PX174	IAI1	4	8	6	144	1	C
401	PX174	IAI1	4	9	4	96	1	C
402	PX174	IAI1	4	9	4	96	1	C
403	PX174	IAI1	4	9	5	120	1	C
404	PX174	IAI1	4	9	5	120	1	C
405	PX174	IAI1	4	9	6	144	1	C
406	PX174	IAI1	4	10	4	96	1	C
407	PX174	IAI1	4	10	4	96	1	C
408	PX174	IAI1	4	10	4	96	1	C
409	PX174	IAI1	4	10	5	120	1	C
410	PX174	IAI1	4	10	7	168	1	C
411	PX174	IAI1	4	11	4	96	1	C
412	PX174	IAI1	4	11	4	96	1	C
413	PX174	IAI1	4	11	5	120	1	C
414	PX174	IAI1	4	11	6	144	1	C
415	PX174	IAI1	4	11	9	216	1	C
416	PX174	IAI1	4	12	4	96	1	C
417	PX174	IAI1	4	12	4	96	1	C
418	PX174	IAI1	4	12	4	96	1	C
419	PX174	IAI1	4	12	6	144	1	C
420	PX174	IAI1	4	12	6	144	1	C
421	N2	HT115	4	13	5	120	0	C
422	N2	HT115	4	13	7	168	0	C
423	N2	HT115	4	13	10	240	1	C
424	N2	HT115	4	13	12	288	1	C
425	N2	HT115	4	13	14	336	1	C
426	PX174	HT115	4	14	4	96	1	C
427	PX174	HT115	4	14	5	120	0	C
428	PX174	HT115	4	14	6	144	1	C
429	PX174	HT115	4	14	6	144	1	C
430	PX174	HT115	4	14	7	168	1	C
431	PX174	HT115	4	15	5	120	1	C
432	PX174	HT115	4	15	5	120	0	C
433	PX174	HT115	4	15	6	144	0	C
434	PX174	HT115	4	15	9	216	1	C
435	PX174	HT115	4	15	12	288	0	C
436	PX174	HT115	4	16	4	96	1	C
437	PX174	HT115	4	16	4	96	1	C
438	PX174	HT115	4	16	5	120	1	C
439	PX174	HT115	4	16	5	120	1	C
440	PX174	HT115	4	16	5	120	0	C
441	PX174	HT115	4	17	4	96	1	C
442	PX174	HT115	4	17	4	96	1	C
443	PX174	HT115	4	17	5	120	1	C
444	PX174	HT115	4	17	7	168	1	C
445	PX174	HT115	4	17	10	240	1	C
446	PX174	HT115	4	18	4	96	1	C
447	PX174	HT115	4	18	6	144	1	C
448	PX174	HT115	4	18	7	168	1	C
449	PX174	HT115	4	18	9	216	1	C
450	PX174	HT115	4	18	9	216	0	C
451	N2	OP50	4	19	6	144	1	C
452	N2	OP50	4	19	7	168	1	C
453	N2	OP50	4	19	7	168	1	C
454	N2	OP50	4	19	7	168	1	C
455	N2	OP50	4	19	7	168	1	C
456	PX174	OP50	4	20	7	168	1	C
457	PX174	OP50	4	20	7	168	1	C
458	PX174	OP50	4	20	9	216	1	C
459	PX174	OP50	4	20	9	216	1	C
460	PX174	OP50	4	20	10	240	1	C
461	PX174	OP50	4	21	6	144	1	C
462	PX174	OP50	4	21	10	240	1	C
463	PX174	OP50	4	21	10	240	1	C
464	PX174	OP50	4	21	10	240	1	C
465	PX174	OP50	4	21	13	312	1	C
466	PX174	OP50	4	22	4	96	0	C
467	PX174	OP50	4	22	10	240	1	C
468	PX174	OP50	4	22	11	264	1	C
469	PX174	OP50	4	22	12	288	1	C
470	PX174	OP50	4	22	14	336	0	C
471	PX174	OP50	4	23	4	96	0	C
472	PX174	OP50	4	23	5	120	1	C
473	PX174	OP50	4	23	6	144	1	C
474	PX174	OP50	4	23	6	144	0	C
475	PX174	OP50	4	23	10	240	1	C
476	PX174	OP50	4	24	9	216	1	C
477	PX174	OP50	4	24	9	216	1	C
478	PX174	OP50	4	24	10	240	1	C
479	PX174	OP50	4	24	12	288	1	C
480	PX174	OP50	4	24	13	312	1	C
1	N2	Db11	1	1	5	120	1	D
2	N2	Db11	1	1	7	168	1	D
3	N2	Db11	1	1	9	216	1	D
4	N2	Db11	1	1	9	216	1	D
5	N2	Db11	1	1	9	216	1	D
6	N2	Db11	1	2	6	144	0	D
7	N2	Db11	1	2	6	144	1	D
8	N2	Db11	1	2	7	168	1	D
9	N2	Db11	1	2	7	168	1	D
10	N2	Db11	1	2	9	216	0	D
11	CB4852	Db11	1	3	6	144	0	D
12	CB4852	Db11	1	3	7	168	0	D
13	CB4852	Db11	1	3	9	216	1	D
14	CB4852	Db11	1	3	11	264	1	D
15	CB4852	Db11	1	3	11	264	1	D
16	CB4852	Db11	1	4	6	144	1	D
17	CB4852	Db11	1	4	9	216	1	D
18	CB4852	Db11	1	4	9	216	1	D
19	CB4852	Db11	1	4	9	216	1	D
20	CB4852	Db11	1	4	11	264	1	D
21	CB4852	Db11	1	5	6	144	0	D
22	CB4852	Db11	1	5	7	168	1	D
23	CB4852	Db11	1	5	9	216	0	D
24	CB4852	Db11	1	5	10	240	1	D
25	CB4852	Db11	1	5	11	264	1	D
26	CB4852	Db11	1	6	9	216	1	D
27	CB4852	Db11	1	6	9	216	1	D
28	CB4852	Db11	1	6	9	216	0	D
29	CB4852	Db11	1	6	10	240	1	D
30	CB4852	Db11	1	6	10	240	1	D
31	N2	IAI1	1	7	5	120	0	D
32	N2	IAI1	1	7	5	120	0	D
33	N2	IAI1	1	7	5	120	0	D
34	N2	IAI1	1	7	6	144	1	D
35	N2	IAI1	1	7	10	240	1	D
36	N2	IAI1	1	8	4	96	0	D
37	N2	IAI1	1	8	4	96	0	D
38	N2	IAI1	1	8	4	96	0	D
39	N2	IAI1	1	8	6	144	1	D
40	N2	IAI1	1	8	6	144	1	D
41	CB4852	IAI1	1	9	4	96	0	D
42	CB4852	IAI1	1	9	6	144	1	D
43	CB4852	IAI1	1	9	9	216	0	D
44	CB4852	IAI1	1	9	10	240	1	D
45	CB4852	IAI1	1	9	10	240	1	D
46	CB4852	IAI1	1	10	6	144	1	D
47	CB4852	IAI1	1	10	6	144	0	D
48	CB4852	IAI1	1	10	7	168	1	D
49	CB4852	IAI1	1	10	9	216	1	D
50	CB4852	IAI1	1	10	10	240	1	D
51	CB4852	IAI1	1	11	5	120	1	D
52	CB4852	IAI1	1	11	5	120	1	D
53	CB4852	IAI1	1	11	7	168	1	D
54	CB4852	IAI1	1	11	9	216	1	D
55	CB4852	IAI1	1	11	9	216	1	D
56	CB4852	IAI1	1	12	6	144	1	D
57	CB4852	IAI1	1	12	6	144	1	D
58	CB4852	IAI1	1	12	9	216	1	D
59	CB4852	IAI1	1	12	9	216	1	D
60	CB4852	IAI1	1	12	9	216	1	D
61	N2	OP50	1	13	9	216	1	D
62	N2	OP50	1	13	10	240	1	D
63	N2	OP50	1	13	12	288	1	D
64	N2	OP50	1	13	12	288	1	D
65	N2	OP50	1	13	14	336	1	D
66	N2	OP50	1	14	9	216	1	D
67	N2	OP50	1	14	13	312	1	D
68	N2	OP50	1	14	13	312	1	D
69	N2	OP50	1	14	14	336	1	D
70	N2	OP50	1	14	16	384	1	D
71	CB4852	OP50	1	15	6	144	0	D
72	CB4852	OP50	1	15	12	288	1	D
73	CB4852	OP50	1	15	13	312	1	D
74	CB4852	OP50	1	15	14	336	1	D
75	CB4852	OP50	1	15	16	384	1	D
76	CB4852	OP50	1	16	12	288	1	D
77	CB4852	OP50	1	16	12	288	1	D
78	CB4852	OP50	1	16	14	336	1	D
79	CB4852	OP50	1	16	17	408	1	D
80	CB4852	OP50	1	16	16	384	1	D
81	CB4852	OP50	1	17	4	96	0	D
82	CB4852	OP50	1	17	12	288	0	D
83	CB4852	OP50	1	17	13	312	1	D
84	CB4852	OP50	1	17	16	384	1	D
85	CB4852	OP50	1	17	17	408	1	D
86	CB4852	OP50	1	18	7	168	0	D
87	CB4852	OP50	1	18	10	240	1	D
88	CB4852	OP50	1	18	11	264	1	D
89	CB4852	OP50	1	18	14	336	1	D
90	CB4852	OP50	1	18	14	336	1	D
91	N2	HT115	1	19	7	168	1	D
92	N2	HT115	1	19	9	216	1	D
93	N2	HT115	1	19	9	216	1	D
94	N2	HT115	1	19	9	216	0	D
95	N2	HT115	1	19	10	240	1	D
96	N2	HT115	1	20	6	144	1	D
97	N2	HT115	1	20	6	144	0	D
98	N2	HT115	1	20	9	216	1	D
99	N2	HT115	1	20	9	216	1	D
100	N2	HT115	1	20	9	216	1	D
101	CB4852	HT115	1	21	11	264	1	D
102	CB4852	HT115	1	21	11	264	1	D
103	CB4852	HT115	1	21	12	288	1	D
104	CB4852	HT115	1	21	13	312	1	D
105	CB4852	HT115	1	21	15	360	1	D
106	CB4852	HT115	1	22	6	144	1	D
107	CB4852	HT115	1	22	10	240	1	D
108	CB4852	HT115	1	22	12	288	1	D
109	CB4852	HT115	1	22	12	288	1	D
110	CB4852	HT115	1	22	12	288	1	D
111	CB4852	HT115	1	23	6	144	1	D
112	CB4852	HT115	1	23	7	168	1	D
113	CB4852	HT115	1	23	9	216	1	D
114	CB4852	HT115	1	23	9	216	1	D
115	CB4852	HT115	1	23	9	216	1	D
116	CB4852	HT115	1	24	12	288	1	D
117	CB4852	HT115	1	24	13	312	1	D
118	CB4852	HT115	1	24	14	336	1	D
119	CB4852	HT115	1	24	15	360	1	D
120	CB4852	HT115	1	24	15	360	1	D
121	N2	Db11	2	1	6	144	0	D
122	N2	Db11	2	1	6	144	0	D
123	N2	Db11	2	1	7	168	1	D
124	N2	Db11	2	1	9	216	0	D
125	N2	Db11	2	1	9	216	0	D
126	N2	Db11	2	2	9	216	1	D
127	N2	Db11	2	2	9	216	1	D
128	N2	Db11	2	2	10	240	0	D
129	N2	Db11	2	2	10	240	1	D
130	N2	Db11	2	2	11	264	1	D
131	CB4852	Db11	2	3	3	72	0	D
132	CB4852	Db11	2	3	6	144	0	D
133	CB4852	Db11	2	3	6	144	0	D
134	CB4852	Db11	2	3	7	168	0	D
135	CB4852	Db11	2	3	9	216	1	D
136	CB4852	Db11	2	4	7	168	0	D
137	CB4852	Db11	2	4	9	216	1	D
138	CB4852	Db11	2	4	9	216	1	D
139	CB4852	Db11	2	4	9	216	1	D
140	CB4852	Db11	2	4	10	240	1	D
141	CB4852	Db11	2	5	4	96	0	D
142	CB4852	Db11	2	5	9	216	1	D
143	CB4852	Db11	2	5	9	216	1	D
144	CB4852	Db11	2	5	9	216	1	D
145	CB4852	Db11	2	5	9	216	0	D
146	CB4852	Db11	2	6	3	72	0	D
147	CB4852	Db11	2	6	6	144	1	D
148	CB4852	Db11	2	6	7	168	1	D
149	CB4852	Db11	2	6	9	216	1	D
150	CB4852	Db11	2	6	9	216	1	D
151	N2	IAI1	2	7	5	120	0	D
152	N2	IAI1	2	7	6	144	1	D
153	N2	IAI1	2	7	6	144	1	D
154	N2	IAI1	2	7	6	144	1	D
155	N2	IAI1	2	7	7	168	1	D
156	N2	IAI1	2	8	4	96	0	D
157	N2	IAI1	2	8	5	120	0	D
158	N2	IAI1	2	8	5	120	1	D
159	N2	IAI1	2	8	5	120	1	D
160	N2	IAI1	2	8	6	144	1	D
161	CB4852	IAI1	2	9	5	120	0	D
162	CB4852	IAI1	2	9	5	120	1	D
163	CB4852	IAI1	2	9	5	120	1	D
164	CB4852	IAI1	2	9	7	168	1	D
165	CB4852	IAI1	2	9	7	168	1	D
166	CB4852	IAI1	2	10	5	120	0	D
167	CB4852	IAI1	2	10	5	120	1	D
168	CB4852	IAI1	2	10	7	168	1	D
169	CB4852	IAI1	2	10	7	168	1	D
170	CB4852	IAI1	2	10	9	216	1	D
171	CB4852	IAI1	2	11	5	120	1	D
172	CB4852	IAI1	2	11	6	144	1	D
173	CB4852	IAI1	2	11	7	168	1	D
174	CB4852	IAI1	2	11	9	216	1	D
175	CB4852	IAI1	2	11	9	216	1	D
176	CB4852	IAI1	2	12	5	120	1	D
177	CB4852	IAI1	2	12	5	120	1	D
178	CB4852	IAI1	2	12	6	144	1	D
179	CB4852	IAI1	2	12	9	216	1	D
180	CB4852	IAI1	2	12	9	216	1	D
181	N2	OP50	2	13	5	120	1	D
182	N2	OP50	2	13	10	240	1	D
183	N2	OP50	2	13	11	264	1	D
184	N2	OP50	2	13	14	336	0	D
185	N2	OP50	2	13	16	384	1	D
186	N2	OP50	2	14	5	120	1	D
187	N2	OP50	2	14	10	240	1	D
188	N2	OP50	2	14	13	312	1	D
189	N2	OP50	2	14	14	336	1	D
190	N2	OP50	2	14	14	336	1	D
191	CB4852	OP50	2	15	4	96	0	D
192	CB4852	OP50	2	15	11	264	1	D
193	CB4852	OP50	2	15	11	264	1	D
194	CB4852	OP50	2	15	11	264	1	D
195	CB4852	OP50	2	15	13	312	1	D
196	CB4852	OP50	2	16	10	240	0	D
197	CB4852	OP50	2	16	14	336	1	D
198	CB4852	OP50	2	16	16	384	1	D
199	CB4852	OP50	2	16	16	384	1	D
200	CB4852	OP50	2	16	17	408	1	D
201	CB4852	OP50	2	17	7	168	0	D
202	CB4852	OP50	2	17	7	168	0	D
203	CB4852	OP50	2	17	14	336	1	D
204	CB4852	OP50	2	17	14	336	1	D
205	CB4852	OP50	2	17	17	408	1	D
206	CB4852	OP50	2	18	11	264	0	D
207	CB4852	OP50	2	18	11	264	1	D
208	CB4852	OP50	2	18	13	312	1	D
209	CB4852	OP50	2	18	14	336	1	D
210	CB4852	OP50	2	18	15	360	1	D
211	N2	HT115	2	19	9	216	1	D
212	N2	HT115	2	19	10	240	1	D
213	N2	HT115	2	19	11	264	1	D
214	N2	HT115	2	19	11	264	1	D
215	N2	HT115	2	19	13	312	1	D
216	N2	HT115	2	20	4	96	0	D
217	N2	HT115	2	20	6	144	0	D
218	N2	HT115	2	20	10	240	1	D
219	N2	HT115	2	20	14	336	1	D
220	N2	HT115	2	20	14	336	1	D
221	CB4852	HT115	2	21	6	144	0	D
222	CB4852	HT115	2	21	6	144	1	D
223	CB4852	HT115	2	21	7	168	1	D
224	CB4852	HT115	2	21	9	216	1	D
225	CB4852	HT115	2	21	9	216	1	D
226	CB4852	HT115	2	22	5	120	1	D
227	CB4852	HT115	2	22	6	144	0	D
228	CB4852	HT115	2	22	7	168	1	D
229	CB4852	HT115	2	22	7	168	1	D
230	CB4852	HT115	2	22	9	216	1	D
231	CB4852	HT115	2	23	5	120	1	D
232	CB4852	HT115	2	23	6	144	0	D
233	CB4852	HT115	2	23	7	168	1	D
234	CB4852	HT115	2	23	7	168	1	D
235	CB4852	HT115	2	23	7	168	0	D
236	CB4852	HT115	2	24	6	144	1	D
237	CB4852	HT115	2	24	7	168	1	D
238	CB4852	HT115	2	24	9	216	1	D
239	CB4852	HT115	2	24	9	216	1	D
240	CB4852	HT115	2	24	9	216	1	D
241	N2	Db11	3	1	3	72	0	D
242	N2	Db11	3	1	7	168	0	D
243	N2	Db11	3	1	7	168	0	D
244	N2	Db11	3	1	7	168	0	D
245	N2	Db11	3	1	9	216	1	D
246	CB4852	Db11	3	2	5	120	0	D
247	CB4852	Db11	3	2	7	168	1	D
248	CB4852	Db11	3	2	9	216	1	D
249	CB4852	Db11	3	2	9	216	1	D
250	CB4852	Db11	3	2	9	216	1	D
251	CB4852	Db11	3	3	3	72	0	D
252	CB4852	Db11	3	3	6	144	0	D
253	CB4852	Db11	3	3	6	144	1	D
254	CB4852	Db11	3	3	7	168	1	D
255	CB4852	Db11	3	3	9	216	1	D
256	CB4852	Db11	3	4	3	72	0	D
257	CB4852	Db11	3	4	7	168	0	D
258	CB4852	Db11	3	4	9	216	1	D
259	CB4852	Db11	3	4	9	216	1	D
260	CB4852	Db11	3	4	9	216	1	D
261	CB4852	Db11	3	5	3	72	0	D
262	CB4852	Db11	3	5	7	168	1	D
263	CB4852	Db11	3	5	9	216	1	D
264	CB4852	Db11	3	5	9	216	0	D
265	CB4852	Db11	3	5	9	216	0	D
266	CB4852	Db11	3	6	5	120	0	D
267	CB4852	Db11	3	6	5	120	0	D
268	CB4852	Db11	3	6	5	120	0	D
269	CB4852	Db11	3	6	10	240	1	D
270	CB4852	Db11	3	6	11	264	1	D
271	N2	IAI1	3	7	6	144	1	D
272	N2	IAI1	3	7	6	144	1	D
273	N2	IAI1	3	7	7	168	1	D
274	N2	IAI1	3	7	7	168	1	D
275	N2	IAI1	3	7	10	240	1	D
276	CB4852	IAI1	3	8	4	96	0	D
277	CB4852	IAI1	3	8	5	120	1	D
278	CB4852	IAI1	3	8	6	144	1	D
279	CB4852	IAI1	3	8	6	144	1	D
280	CB4852	IAI1	3	8	7	168	1	D
281	CB4852	IAI1	3	9	4	96	0	D
282	CB4852	IAI1	3	9	4	96	0	D
283	CB4852	IAI1	3	9	4	96	0	D
284	CB4852	IAI1	3	9	5	120	1	D
285	CB4852	IAI1	3	9	5	120	0	D
286	CB4852	IAI1	3	10	4	96	0	D
287	CB4852	IAI1	3	10	4	96	0	D
288	CB4852	IAI1	3	10	4	96	0	D
289	CB4852	IAI1	3	10	5	120	1	D
290	CB4852	IAI1	3	10	9	216	1	D
291	CB4852	IAI1	3	11	5	120	1	D
292	CB4852	IAI1	3	11	5	120	1	D
293	CB4852	IAI1	3	11	5	120	1	D
294	CB4852	IAI1	3	11	6	144	0	D
295	CB4852	IAI1	3	11	6	144	0	D
296	CB4852	IAI1	3	12	5	120	1	D
297	CB4852	IAI1	3	12	5	120	1	D
298	CB4852	IAI1	3	12	6	144	1	D
299	CB4852	IAI1	3	12	6	144	1	D
300	CB4852	IAI1	3	12	7	168	1	D
301	N2	OP50	3	13	5	120	0	D
302	N2	OP50	3	13	7	168	1	D
303	N2	OP50	3	13	9	216	1	D
304	N2	OP50	3	13	9	216	1	D
305	N2	OP50	3	13	12	288	1	D
306	CB4852	OP50	3	14	7	168	1	D
307	CB4852	OP50	3	14	10	240	1	D
308	CB4852	OP50	3	14	11	264	1	D
309	CB4852	OP50	3	14	12	288	1	D
310	CB4852	OP50	3	14	12	288	1	D
311	CB4852	OP50	3	15	9	216	1	D
312	CB4852	OP50	3	15	10	240	1	D
313	CB4852	OP50	3	15	10	240	1	D
314	CB4852	OP50	3	15	11	264	1	D
315	CB4852	OP50	3	15	17	408	1	D
316	CB4852	OP50	3	16	9	216	1	D
317	CB4852	OP50	3	16	10	240	1	D
318	CB4852	OP50	3	16	12	288	1	D
319	CB4852	OP50	3	16	15	360	1	D
320	CB4852	OP50	3	16	17	408	1	D
321	CB4852	OP50	3	17	10	240	1	D
322	CB4852	OP50	3	17	12	288	1	D
323	CB4852	OP50	3	17	13	312	1	D
324	CB4852	OP50	3	17	17	408	1	D
325	CB4852	OP50	3	17	17	408	1	D
326	CB4852	OP50	3	18	9	216	0	D
327	CB4852	OP50	3	18	12	288	1	D
328	CB4852	OP50	3	18	12	288	1	D
329	CB4852	OP50	3	18	14	336	1	D
330	CB4852	OP50	3	18	16	384	1	D
331	N2	HT115	3	19	7	168	1	D
332	N2	HT115	3	19	9	216	1	D
333	N2	HT115	3	19	12	288	1	D
334	N2	HT115	3	19	12	288	1	D
335	N2	HT115	3	19	13	312	1	D
336	CB4852	HT115	3	20	6	144	1	D
337	CB4852	HT115	3	20	7	168	1	D
338	CB4852	HT115	3	20	9	216	1	D
339	CB4852	HT115	3	20	9	216	0	D
340	CB4852	HT115	3	20	14	336	1	D
341	CB4852	HT115	3	21	6	144	1	D
342	CB4852	HT115	3	21	10	240	1	D
343	CB4852	HT115	3	21	10	240	1	D
344	CB4852	HT115	3	21	12	288	1	D
345	CB4852	HT115	3	21	13	312	1	D
346	CB4852	HT115	3	22	7	168	1	D
347	CB4852	HT115	3	22	7	168	0	D
348	CB4852	HT115	3	22	7	168	0	D
349	CB4852	HT115	3	22	9	216	0	D
350	CB4852	HT115	3	22	13	312	1	D
351	CB4852	HT115	3	23	6	144	1	D
352	CB4852	HT115	3	23	7	168	0	D
353	CB4852	HT115	3	23	9	216	1	D
354	CB4852	HT115	3	23	9	216	1	D
355	CB4852	HT115	3	23	9	216	1	D
356	CB4852	HT115	3	24	9	216	1	D
357	CB4852	HT115	3	24	9	216	1	D
358	CB4852	HT115	3	24	9	216	1	D
359	CB4852	HT115	3	24	9	216	1	D
360	CB4852	HT115	3	24	9	216	1	D
361	N2	Db11	4	1	3	72	0	D
362	N2	Db11	4	1	6	144	0	D
363	N2	Db11	4	1	9	216	1	D
364	N2	Db11	4	1	9	216	1	D
365	N2	Db11	4	1	10	240	1	D
366	CB4852	Db11	4	2	7	168	1	D
367	CB4852	Db11	4	2	9	216	1	D
368	CB4852	Db11	4	2	9	216	1	D
369	CB4852	Db11	4	2	9	216	1	D
370	CB4852	Db11	4	2	9	216	0	D
371	CB4852	Db11	4	3	6	144	0	D
372	CB4852	Db11	4	3	7	168	1	D
373	CB4852	Db11	4	3	9	216	1	D
374	CB4852	Db11	4	3	9	216	1	D
375	CB4852	Db11	4	3	9	216	1	D
376	CB4852	Db11	4	4	3	72	0	D
377	CB4852	Db11	4	4	4	96	0	D
378	CB4852	Db11	4	4	6	144	1	D
379	CB4852	Db11	4	4	9	216	1	D
380	CB4852	Db11	4	4	9	216	1	D
381	CB4852	Db11	4	5	6	144	0	D
382	CB4852	Db11	4	5	6	144	0	D
383	CB4852	Db11	4	5	7	168	1	D
384	CB4852	Db11	4	5	7	168	1	D
385	CB4852	Db11	4	5	7	168	1	D
386	CB4852	Db11	4	6	7	168	1	D
387	CB4852	Db11	4	6	7	168	0	D
388	CB4852	Db11	4	6	7	168	0	D
389	CB4852	Db11	4	6	7	168	0	D
390	CB4852	Db11	4	6	11	264	1	D
391	N2	IAI1	4	7	5	120	1	D
392	N2	IAI1	4	7	5	120	1	D
393	N2	IAI1	4	7	5	120	1	D
394	N2	IAI1	4	7	6	144	1	D
395	N2	IAI1	4	7	6	144	1	D
396	CB4852	IAI1	4	8	5	120	1	D
397	CB4852	IAI1	4	8	6	144	1	D
398	CB4852	IAI1	4	8	7	168	1	D
399	CB4852	IAI1	4	8	9	216	1	D
400	CB4852	IAI1	4	8	9	216	1	D
401	CB4852	IAI1	4	9	5	120	1	D
402	CB4852	IAI1	4	9	5	120	1	D
403	CB4852	IAI1	4	9	6	144	1	D
404	CB4852	IAI1	4	9	6	144	1	D
405	CB4852	IAI1	4	9	9	216	1	D
406	CB4852	IAI1	4	10	5	120	0	D
407	CB4852	IAI1	4	10	6	144	1	D
408	CB4852	IAI1	4	10	7	168	1	D
409	CB4852	IAI1	4	10	9	216	1	D
410	CB4852	IAI1	4	10	9	216	1	D
411	CB4852	IAI1	4	11	5	120	1	D
412	CB4852	IAI1	4	11	5	120	1	D
413	CB4852	IAI1	4	11	5	120	1	D
414	CB4852	IAI1	4	11	6	144	1	D
415	CB4852	IAI1	4	11	6	144	1	D
416	CB4852	IAI1	4	12	5	120	1	D
417	CB4852	IAI1	4	12	5	120	0	D
418	CB4852	IAI1	4	12	6	144	1	D
419	CB4852	IAI1	4	12	6	144	1	D
420	CB4852	IAI1	4	12	6	144	1	D
421	N2	OP50	4	13	9	216	1	D
422	N2	OP50	4	13	10	240	1	D
423	N2	OP50	4	13	12	288	0	D
424	N2	OP50	4	13	13	312	1	D
425	N2	OP50	4	13	15	360	1	D
426	CB4852	OP50	4	14	7	168	0	D
427	CB4852	OP50	4	14	7	168	0	D
428	CB4852	OP50	4	14	10	240	1	D
429	CB4852	OP50	4	14	12	288	1	D
430	CB4852	OP50	4	14	13	312	1	D
431	CB4852	OP50	4	15	7	168	1	D
432	CB4852	OP50	4	15	10	240	1	D
433	CB4852	OP50	4	15	11	264	1	D
434	CB4852	OP50	4	15	16	384	1	D
435	CB4852	OP50	4	15	17	408	1	D
436	CB4852	OP50	4	16	5	120	1	D
437	CB4852	OP50	4	16	10	240	1	D
438	CB4852	OP50	4	16	11	264	1	D
439	CB4852	OP50	4	16	16	384	1	D
440	CB4852	OP50	4	16	17	408	1	D
441	CB4852	OP50	4	17	9	216	1	D
442	CB4852	OP50	4	17	11	264	1	D
443	CB4852	OP50	4	17	14	336	1	D
444	CB4852	OP50	4	17	16	384	1	D
445	CB4852	OP50	4	17	17	408	1	D
446	CB4852	OP50	4	18	11	264	1	D
447	CB4852	OP50	4	18	11	264	1	D
448	CB4852	OP50	4	18	11	264	1	D
449	CB4852	OP50	4	18	14	336	1	D
450	CB4852	OP50	4	18	16	384	1	D
451	N2	HT115	4	19	7	168	1	D
452	N2	HT115	4	19	9	216	1	D
453	N2	HT115	4	19	9	216	1	D
454	N2	HT115	4	19	12	288	1	D
455	N2	HT115	4	19	12	288	1	D
456	CB4852	HT115	4	20	6	144	1	D
457	CB4852	HT115	4	20	9	216	1	D
458	CB4852	HT115	4	20	9	216	0	D
459	CB4852	HT115	4	20	10	240	1	D
460	CB4852	HT115	4	20	13	312	1	D
461	CB4852	HT115	4	21	6	144	1	D
462	CB4852	HT115	4	21	6	144	1	D
463	CB4852	HT115	4	21	7	168	1	D
464	CB4852	HT115	4	21	7	168	1	D
465	CB4852	HT115	4	21	9	216	1	D
466	CB4852	HT115	4	22	6	144	0	D
467	CB4852	HT115	4	22	7	168	1	D
468	CB4852	HT115	4	22	7	168	1	D
469	CB4852	HT115	4	22	9	216	1	D
470	CB4852	HT115	4	22	9	216	0	D
471	CB4852	HT115	4	23	6	144	1	D
472	CB4852	HT115	4	23	7	168	1	D
473	CB4852	HT115	4	23	9	216	1	D
474	CB4852	HT115	4	23	9	216	1	D
475	CB4852	HT115	4	23	9	216	1	D
476	CB4852	HT115	4	24	6	144	0	D
477	CB4852	HT115	4	24	6	144	1	D
478	CB4852	HT115	4	24	6	144	1	D
479	CB4852	HT115	4	24	9	216	1	D
480	CB4852	HT115	4	24	9	216	1	D
