# Supplementary material for: Microbes are potential key players in the evolution of life histories and aging in Caenorhabditis elegans
Source: Ecol Evol. 2023 Sep 25;13(9):e10537. doi: 10.1002/ece3.10537 (PMC10518755; doi:10.1002/ece3.10537)
Supplement: Supplementary file 7 — Table S4. Daily fertility and survival records of individuals in the D00 population exposed to four distinct bacterial strains investigated in this study. [file ECE3-13-e10537-s003.txt]

Ind	Plate	Bacteria	Well	T12	T24	T36	T48	T60	T72	T84	T96	T144	T192	T240	T288	T336	S.event	S.time_h	S.time_day
1	1	HT115	A1	15	86	49	63	22	58	41	21	24	NA	NA	NA	NA	1	156	9
2	1	HT115	A2	10	79	85	113	53	69	61	36	38	NA	NA	NA	NA	1	156	9
3	1	HT115	A3	16	76	46	45	23	21	15	NA	NA	NA	NA	NA	NA	1	84	6
4	1	HT115	A4	19	0	NA	NA	NA	NA	NA	NA	NA	NA	NA	NA	NA	1	24	3
5	1	HT115	A5	40	86	87	102	48	65	60	48	40	NA	NA	NA	NA	1	156	9
6	1	HT115	A6	3	85	84	120	40	74	56	43	30	NA	NA	NA	NA	1	156	9
7	1	HT115	B1	9	76	82	106	56	38	13	15	4	NA	NA	NA	NA	1	156	9
8	1	HT115	B2	0	0	0	1	10	32	5	0	0	NA	NA	NA	NA	0	156	9
9	1	HT115	B3	0	42	27	79	41	29	36	NA	NA	NA	NA	NA	NA	0	96	6
10	1	HT115	B4	0	30	69	88	50	0	32	29	23	NA	NA	NA	NA	1	156	9
11	1	HT115	B5	0	29	45	105	42	23	37	25	47	NA	NA	NA	NA	1	156	9
12	1	HT115	B6	0	0	0	37	34	13	0	22	13	NA	NA	NA	NA	1	156	9
13	1	HT115	C1	19	101	83	126	25	NA	NA	NA	NA	NA	NA	NA	NA	0	72	5
14	1	HT115	C2	32	85	71	106	51	NA	NA	NA	NA	NA	NA	NA	NA	0	72	5
15	1	HT115	C3	0	94	60	109	50	34	46	21	45	NA	NA	NA	NA	1	156	9
16	1	HT115	C4	0	30	39	34	56	27	26	18	15	NA	NA	NA	NA	1	180	10
17	1	HT115	C5	0	0	0	0	0	0	0	0	0	NA	NA	NA	NA	1	180	10
18	1	HT115	C6	0	0	0	71	51	45	18	7	6	NA	NA	NA	NA	1	180	10
19	1	HT115	D1	29	26	107	77	63	43	57	20	39	NA	NA	NA	NA	1	156	9
20	1	HT115	D2	32	88	88	110	58	38	68	53	84	NA	NA	NA	NA	0	156	9
21	1	HT115	D3	3	89	91	110	59	36	22	0	2	NA	NA	NA	NA	1	156	9
22	1	HT115	D4	0	75	89	119	73	40	43	24	49	NA	NA	NA	NA	1	156	9
23	1	HT115	D5	9	86	90	94	58	35	66	42	72	NA	NA	NA	NA	1	156	9
24	1	HT115	D6	23	101	98	106	55	35	65	34	22	NA	NA	NA	NA	1	180	10
25	2	OP50	A1	12	69	67	69	40	26	4	12	5	NA	NA	NA	NA	1	156	9
26	2	OP50	A2	10	53	58	70	58	32	28	12	22	NA	NA	NA	NA	1	156	9
27	2	OP50	A3	2	41	38	78	52	46	11	4	18	NA	NA	NA	NA	1	156	9
28	2	OP50	A4	4	48	72	97	72	33	15	8	7	NA	NA	NA	NA	1	156	9
29	2	OP50	A5	0	9	48	60	10	19	NA	NA	NA	NA	NA	NA	NA	1	72	5
30	2	OP50	A6	6	53	56	41	35	30	7	4	17	NA	NA	NA	NA	1	156	9
31	2	OP50	B1	0	0	0	0	0	0	0	0	0	NA	NA	NA	NA	1	180	10
32	2	OP50	B2	1	20	45	33	18	12	5	3	4	NA	NA	NA	NA	1	180	10
33	2	OP50	B3	22	57	52	67	30	24	21	9	9	NA	NA	NA	NA	0	156	9
34	2	OP50	B4	2	NA	NA	NA	NA	NA	NA	NA	NA	NA	NA	NA	NA	0	12	3
35	2	OP50	B5	1	NA	NA	NA	NA	NA	NA	NA	NA	NA	NA	NA	NA	0	12	3
36	2	OP50	B6	0	NA	NA	NA	NA	NA	NA	NA	NA	NA	NA	NA	NA	0	12	3
37	2	OP50	C1	6	15	26	41	37	34	51	29	37	NA	NA	NA	NA	1	156	9
38	2	OP50	C2	40	NA	NA	NA	NA	NA	NA	NA	NA	NA	NA	NA	NA	0	24	3
39	2	OP50	C3	10	35	62	66	119	NA	NA	NA	NA	NA	NA	NA	NA	0	72	5
40	2	OP50	C4	NA	NA	NA	NA	NA	NA	NA	NA	NA	NA	NA	NA	NA	0	12	3
41	2	OP50	C5	NA	NA	NA	NA	NA	NA	NA	NA	NA	NA	NA	NA	NA	0	12	3
42	2	OP50	C6	9	61	69	76	67	NA	NA	NA	NA	NA	NA	NA	NA	0	72	5
43	2	OP50	D1	23	66	66	94	56	NA	NA	NA	NA	NA	NA	NA	NA	0	72	5
44	2	OP50	D2	18	45	31	4	7	11	0	NA	NA	NA	NA	NA	NA	1	84	6
45	2	OP50	D3	4	49	63	84	47	NA	NA	NA	NA	NA	NA	NA	NA	1	156	9
46	2	OP50	D4	0	0	0	0	0	0	0	2	3	NA	NA	NA	NA	1	156	9
47	2	OP50	D5	9	55	47	46	42	19	4	4	13	NA	NA	NA	NA	1	156	9
48	2	OP50	D6	0	41	22	0	0	0	0	0	0	NA	NA	NA	NA	1	180	10
49	3	IAI1	A1	8	NA	NA	NA	NA	NA	NA	NA	NA	NA	NA	NA	NA	1	12	3
50	3	IAI1	A2	15	35	67	59	36	34	2	13	NA	NA	NA	NA	NA	1	108	7
51	3	IAI1	A3	32	18	72	21	4	51	NA	NA	NA	NA	NA	NA	NA	1	72	5
52	3	IAI1	A4	42	54	72	27	6	10	NA	NA	NA	NA	NA	NA	NA	1	72	5
53	3	IAI1	A5	2	NA	NA	NA	NA	NA	NA	NA	NA	NA	NA	NA	NA	1	12	3
54	3	IAI1	A6	33	20	73	47	15	14	NA	NA	NA	NA	NA	NA	NA	1	72	5
55	3	IAI1	B1	42	80	95	88	60	13	12	NA	NA	NA	NA	NA	NA	1	84	6
56	3	IAI1	B2	0	20	19	38	49	47	2	14	NA	NA	NA	NA	NA	1	96	6
57	3	IAI1	B3	27	54	74	34	11	11	9	3	NA	NA	NA	NA	NA	1	96	6
58	3	IAI1	B4	2	23	70	53	18	18	NA	NA	NA	NA	NA	NA	NA	1	72	5
59	3	IAI1	B5	2	16	27	17	29	15	2	12	9	NA	NA	NA	NA	1	156	9
60	3	IAI1	B6	33	57	68	47	47	17	6	6	NA	NA	NA	NA	NA	1	96	6
61	3	IAI1	C1	0	64	69	18	2	9	NA	NA	NA	NA	NA	NA	NA	1	72	5
62	3	IAI1	C2	40	67	45	61	23	19	NA	NA	NA	NA	NA	NA	NA	1	72	5
63	3	IAI1	C3	41	61	79	73	34	27	18	11	NA	NA	NA	NA	NA	1	96	6
64	3	IAI1	C4	0	0	0	0	0	0	NA	NA	NA	NA	NA	NA	NA	1	72	5
65	3	IAI1	C5	64	73	37	7	7	11	NA	NA	NA	NA	NA	NA	NA	1	72	5
66	3	IAI1	C6	42	59	91	89	35	18	16	NA	NA	NA	NA	NA	NA	1	84	6
67	3	IAI1	D1	0	0	0	1	22	50	NA	NA	NA	NA	NA	NA	NA	1	72	5
68	3	IAI1	D2	21	37	63	40	7	12	24	13	0	NA	NA	NA	NA	0	156	9
69	3	IAI1	D3	0	57	79	56	19	12	17	5	NA	NA	NA	NA	NA	1	96	6
70	3	IAI1	D4	29	54	74	71	23	40	3	6	NA	NA	NA	NA	NA	1	96	6
71	3	IAI1	D5	32	61	72	52	26	6	14	0	17	NA	NA	NA	NA	1	156	9
72	3	IAI1	D6	0	NA	NA	NA	NA	NA	NA	NA	NA	NA	NA	NA	NA	1	12	3
73	4	Db11	A1	0	NA	NA	NA	NA	NA	NA	NA	NA	NA	NA	NA	NA	0	24	3
74	4	Db11	A2	0	0	47	48	27	28	10	7	NA	NA	NA	NA	NA	1	96	6
75	4	Db11	A3	0	NA	NA	NA	NA	NA	NA	NA	NA	NA	NA	NA	NA	0	24	3
76	4	Db11	A4	0	38	54	36	20	22	NA	NA	NA	NA	NA	NA	NA	1	72	5
77	4	Db11	A5	0	14	37	31	27	2	11	NA	NA	NA	NA	NA	NA	1	84	6
78	4	Db11	A6	0	29	42	32	24	NA	NA	NA	NA	NA	NA	NA	NA	0	72	5
79	4	Db11	B1	0	18	50	40	30	31	12	4	NA	NA	NA	NA	NA	1	96	6
80	4	Db11	B2	0	0	28	29	17	14	2	16	11	NA	NA	NA	NA	1	156	9
81	4	Db11	B3	0	0	0	NA	NA	NA	NA	NA	NA	NA	NA	NA	NA	1	36	4
82	4	Db11	B4	0	25	11	17	32	NA	NA	NA	NA	NA	NA	NA	NA	0	72	5
83	4	Db11	B5	0	3	12	9	NA	NA	NA	NA	NA	NA	NA	NA	NA	1	48	4
84	4	Db11	B6	0	NA	NA	NA	NA	NA	NA	NA	NA	NA	NA	NA	NA	0	24	3
85	4	Db11	C1	0	0	15	46	24	23	12	9	NA	NA	NA	NA	NA	1	96	6
86	4	Db11	C2	0	0	7	32	40	31	1	7	9	NA	NA	NA	NA	1	156	9
87	4	Db11	C3	0	NA	NA	NA	NA	NA	NA	NA	NA	NA	NA	NA	NA	0	24	3
88	4	Db11	C4	0	0	0	12	13	20	0	NA	NA	NA	NA	NA	NA	1	84	6
89	4	Db11	C5	0	0	22	24	4	1	NA	NA	NA	NA	NA	NA	NA	1	72	5
90	4	Db11	C6	0	NA	NA	NA	NA	NA	NA	NA	NA	NA	NA	NA	NA	0	12	3
91	4	Db11	D1	0	18	31	52	NA	NA	NA	NA	NA	NA	NA	NA	NA	0	60	5
92	4	Db11	D2	0	11	32	32	14	NA	NA	NA	NA	NA	NA	NA	NA	1	60	5
93	4	Db11	D3	0	NA	NA	NA	NA	NA	NA	NA	NA	NA	NA	NA	NA	0	24	3
94	4	Db11	D4	0	0	8	13	NA	NA	NA	NA	NA	NA	NA	NA	NA	1	48	4
95	4	Db11	D5	0	27	NA	NA	NA	NA	NA	NA	NA	NA	NA	NA	NA	0	36	4
96	4	Db11	D6	0	0	6	NA	NA	NA	NA	NA	NA	NA	NA	NA	NA	0	36	4
121	6	HT115	A1	13	98	89	114	59	53	39	14	22	NA	NA	NA	NA	1	156	9
122	6	OP50	A2	0	37	68	68	24	2	25	NA	NA	NA	NA	NA	NA	1	84	6
123	6	IAI1	A3	0	42	28	39	10	11	9	NA	NA	NA	NA	NA	NA	1	84	6
124	6	Db11	A4	0	0	0	12	7	NA	NA	NA	NA	NA	NA	NA	NA	1	60	5
126	6	OP50	A6	3	40	56	74	72	NA	NA	NA	NA	NA	NA	NA	NA	0	72	5
127	6	HT115	B1	22	100	85	84	0	NA	NA	NA	NA	NA	NA	NA	NA	1	60	5
128	6	OP50	B2	0	0	4	65	59	62	28	25	7	NA	NA	NA	NA	1	180	10
129	6	IAI1	B3	19	NA	NA	NA	NA	NA	NA	NA	NA	NA	NA	NA	NA	0	24	3
130	6	Db11	B4	0	0	30	34	11	9	1	3	NA	NA	NA	NA	NA	1	96	6
132	6	IAI1	B6	0	8	12	3	10	NA	NA	NA	NA	NA	NA	NA	NA	1	60	5
133	6	HT115	C1	19	86	84	117	86	76	20	13	NA	NA	NA	NA	NA	1	96	6
134	6	OP50	C2	25	62	77	32	38	10	5	2	10	NA	NA	NA	NA	1	180	10
135	6	IAI1	C3	0	0	0	0	0	0	0	0	0	NA	NA	NA	NA	1	156	9
136	6	Db11	C4	NA	NA	NA	NA	NA	NA	NA	NA	NA	NA	NA	NA	NA	0	12	3
138	6	Db11	C6	0	NA	NA	NA	NA	NA	NA	NA	NA	NA	NA	NA	NA	0	24	3
139	6	HT115	D1	32	79	114	161	99	76	29	4	25	NA	NA	NA	NA	1	156	9
140	6	OP50	D2	23	60	76	73	62	65	9	9	27	NA	NA	NA	NA	0	156	9
141	6	IAI1	D3	25	57	71	55	22	NA	NA	NA	NA	NA	NA	NA	NA	0	72	5
142	6	Db11	D4	0	0	12	22	28	5	6	3	1	NA	NA	NA	NA	1	180	10
