# Supplementary material for: Microbes are potential key players in the evolution of life histories and aging in Caenorhabditis elegans
Source: Ecol Evol. 2023 Sep 25;13(9):e10537. doi: 10.1002/ece3.10537 (PMC10518755; doi:10.1002/ece3.10537)
Supplement: Supplementary file 8 — Table S5. Developmental stages and Sex of D00 individuals 48 h after L1 seeding in the four different bacteria used in this study. [file ECE3-13-e10537-s002.txt]

Bacteria	Block	Individual	Sex	Stage
Db11	1	1	F	L4
Db11	1	2	F	A
Db11	1	3	F	A
Db11	1	4	F	L4
Db11	1	5	M	L4
Db11	1	6	M	A
Db11	1	7	M	L4
Db11	1	8	M	L4
Db11	1	9	F	L4
Db11	1	10	F	A
Db11	1	11	F	L4
Db11	1	12	M	L4
Db11	1	13	F	L4
Db11	1	14	M	A
Db11	1	15	M	A
Db11	1	16	F	L4
Db11	1	17	F	L4
Db11	1	18	F	L4
Db11	1	19	F	L4
Db11	1	20	M	L4
Db11	1	21	M	L4
Db11	1	22	M	L4
Db11	1	23	M	A
Db11	1	24	M	A
Db11	1	25	M	A
Db11	1	26	F	A
Db11	1	27	M	A
Db11	1	28	M	L4
Db11	1	29	M	A
Db11	1	30	M	L4
Db11	1	31	M	L4
Db11	1	32	M	A
Db11	1	33	M	L4
Db11	1	34	M	L4
Db11	1	35	M	A
Db11	1	36	F	A
Db11	1	37	F	L3
HT115	1	1	F	L4
HT115	1	2	M	A
HT115	1	3	M	A
HT115	1	4	M	A
HT115	1	5	M	A
HT115	1	6	F	L4
HT115	1	7	F	L4
HT115	1	8	M	A
HT115	1	9	M	A
HT115	1	10	M	A
HT115	1	11	F	L4
HT115	1	12	M	A
HT115	1	13	M	L4
HT115	1	14	M	A
HT115	1	15	M	A
HT115	1	16	M	A
HT115	1	17	M	A
HT115	1	18	M	L4
HT115	1	19	M	L4
HT115	1	20	M	A
HT115	1	21	M	A
HT115	1	22	M	A
HT115	1	23	F	A
HT115	1	24	F	L4
HT115	1	25	F	L4
HT115	1	26	F	L4
HT115	1	27	M	L4
HT115	1	28	F	L4
HT115	1	29	F	L4
HT115	1	30	M	A
HT115	1	31	F	L4
HT115	1	32	M	L4
HT115	1	33	M	A
HT115	1	34	F	L4
HT115	1	35	M	A
HT115	1	36	F	L4
HT115	1	37	F	L4
HT115	1	38	M	A
HT115	1	39	M	A
HT115	1	40	M	L4
HT115	1	41	M	A
HT115	1	42	F	A
HT115	1	43	F	L4
HT115	1	44	M	A
HT115	1	45	M	A
HT115	1	46	M	A
HT115	1	47	M	A
HT115	1	48	F	L4
HT115	1	49	M	L4
HT115	1	50	M	A
HT115	1	51	M	L4
HT115	1	52	M	A
HT115	1	53	M	L4
HT115	1	54	M	A
HT115	1	55	M	A
HT115	1	56	M	A
HT115	1	57	M	A
HT115	1	58	M	A
HT115	1	59	M	A
HT115	1	60	M	L4
HT115	1	61	F	L4
HT115	1	62	M	A
HT115	1	63	F	L4
HT115	1	64	M	A
HT115	1	65	F	L4
HT115	1	66	M	A
HT115	1	67	F	L4
HT115	1	68	F	L4
HT115	1	69	M	A
HT115	1	70	F	L4
HT115	1	71	M	A
HT115	1	72	M	A
HT115	1	73	M	A
HT115	1	74	F	A
HT115	1	75	F	A
HT115	1	76	M	A
HT115	1	77	M	A
HT115	1	78	M	A
HT115	1	79	M	A
HT115	1	80	F	L4
IAI1	1	1	F	L4
IAI1	1	2	M	A
IAI1	1	3	M	A
IAI1	1	4	M	A
IAI1	1	5	M	A
IAI1	1	6	M	A
IAI1	1	7	M	A
IAI1	1	8	F	L4
IAI1	1	9	F	A
IAI1	1	10	M	A
IAI1	1	11	M	A
IAI1	1	12	M	A
IAI1	1	13	M	L4
IAI1	1	14	F	L4
IAI1	1	15	M	A
IAI1	1	16	F	L4
IAI1	1	17	M	L4
IAI1	1	18	F	A
IAI1	1	19	F	L4
IAI1	1	20	F	L4
IAI1	1	21	F	L4
IAI1	1	22	F	L4
IAI1	1	23	F	L4
IAI1	1	24	F	L4
IAI1	1	25	F	L4
IAI1	1	26	M	A
IAI1	1	27	F	L4
IAI1	1	28	F	A
IAI1	1	29	M	L4
IAI1	1	30	M	L4
IAI1	1	31	F	L4
IAI1	1	32	M	A
IAI1	1	33	F	A
IAI1	1	34	F	L4
IAI1	1	35	M	L4
IAI1	1	36	F	L4
IAI1	1	37	F	L4
IAI1	1	38	F	L4
IAI1	1	39	F	L4
IAI1	1	40	F	L4
IAI1	1	41	F	L4
IAI1	1	42	F	A
IAI1	1	43	F	L4
IAI1	1	44	F	L4
IAI1	1	45	F	L4
IAI1	1	46	F	L4
IAI1	1	47	F	L4
IAI1	1	48	M	A
IAI1	1	49	M	A
IAI1	1	50	F	L4
IAI1	1	51	F	L4
IAI1	1	52	F	L4
IAI1	1	53	M	L4
IAI1	1	54	M	A
IAI1	1	55	F	L4
IAI1	1	56	F	L4
IAI1	1	57	F	L4
OP50	1	1	F	L4
OP50	1	2	M	A
OP50	1	3	M	A
OP50	1	4	M	L4
OP50	1	5	F	L4
OP50	1	6	F	L4
OP50	1	7	M	A
OP50	1	8	M	A
OP50	1	9	M	L4
OP50	1	10	F	L4
OP50	1	11	M	L4
OP50	1	12	M	L4
OP50	1	13	F	L4
OP50	1	14	F	L4
OP50	1	15	F	L4
OP50	1	16	F	L4
OP50	1	17	F	L4
OP50	1	18	M	L4
OP50	1	19	F	L4
OP50	1	20	F	A
OP50	1	21	F	L4
OP50	1	22	F	A
OP50	1	23	F	L4
OP50	1	24	M	A
OP50	1	25	M	L4
OP50	1	26	M	L4
OP50	1	27	F	L3
OP50	1	28	F	L4
OP50	1	29	F	L4
OP50	1	30	F	L4
OP50	1	31	M	A
OP50	1	32	F	A
OP50	1	33	F	L4
OP50	1	34	M	L4
OP50	1	35	F	A
OP50	1	36	M	A
OP50	1	37	F	L3
OP50	1	38	M	L4
OP50	1	39	F	L4
OP50	1	40	F	A
OP50	1	41	M	A
OP50	1	42	F	L4
OP50	1	43	M	A
OP50	1	44	M	A
OP50	1	45	F	L4
OP50	1	46	M	L4
OP50	1	47	M	L4
OP50	1	48	M	A
OP50	1	49	M	A
OP50	1	50	F	L4
OP50	1	51	F	L4
OP50	1	52	F	L4
OP50	1	53	F	L4
OP50	1	54	F	L4
OP50	1	55	M	L4
OP50	1	56	F	L4
OP50	1	57	M	A
OP50	1	58	M	A
OP50	1	59	M	A
OP50	1	60	F	L4
OP50	1	61	M	A
OP50	1	62	F	L4
OP50	1	63	F	L4
OP50	1	64	F	L4
OP50	1	65	F	L4
OP50	1	66	M	L4
OP50	1	67	F	L4
OP50	1	68	F	A
OP50	1	69	M	A
OP50	1	70	M	L4
OP50	1	71	M	A
OP50	1	72	F	L4
OP50	1	73	F	L4
OP50	1	74	M	A
OP50	1	75	F	L4
OP50	1	76	M	L3
OP50	1	77	F	L4
OP50	1	78	F	L4
OP50	1	79	F	L4
OP50	1	80	M	A
OP50	1	81	F	L4
OP50	1	82	M	A
OP50	1	83	M	L4
OP50	1	84	F	L4
OP50	1	85	F	L4
OP50	1	86	F	A
OP50	1	87	M	L4
OP50	1	88	M	L4
OP50	1	89	F	L4
OP50	1	90	M	A
OP50	1	91	M	L4
OP50	1	92	M	L4
OP50	1	93	M	L4
OP50	1	94	F	L4
OP50	1	95	F	A
OP50	1	96	M	L4
OP50	1	97	M	A
HT115	2	1	F	L4
HT115	2	2	M	L4
HT115	2	3	M	A
HT115	2	4	M	A
HT115	2	5	F	L4
HT115	2	6	M	A
HT115	2	7	M	A
HT115	2	8	F	A
HT115	2	9	F	L4
HT115	2	10	F	L4
HT115	2	11	F	A
HT115	2	12	F	A
HT115	2	13	F	L4
HT115	2	14	F	A
HT115	2	15	F	L4
HT115	2	16	M	A
HT115	2	17	F	A
HT115	2	18	F	L4
HT115	2	19	F	A
HT115	2	20	M	A
HT115	2	21	F	L4
HT115	2	22	F	L4
HT115	2	23	F	A
HT115	2	24	M	L4
HT115	2	25	M	A
HT115	2	26	F	A
HT115	2	27	F	A
HT115	2	28	F	L4
HT115	2	29	F	L4
HT115	2	30	F	A
HT115	2	31	M	A
HT115	2	32	M	L4
HT115	2	33	F	L4
HT115	2	34	F	A
HT115	2	35	M	L4
HT115	2	36	M	L4
HT115	2	37	F	L4
HT115	2	38	F	L4
HT115	2	39	M	L4
HT115	2	40	M	A
HT115	2	41	M	L4
HT115	2	42	M	A
HT115	2	43	F	A
HT115	2	44	M	A
HT115	2	45	M	A
HT115	2	46	M	A
HT115	2	47	M	A
HT115	2	48	M	A
HT115	2	49	F	A
HT115	2	50	M	A
HT115	3	1	M	A
HT115	3	2	F	A
HT115	3	3	M	A
HT115	3	4	M	A
HT115	3	5	F	A
HT115	3	6	M	A
HT115	3	7	F	L4
HT115	3	8	F	L4
HT115	3	9	F	A
HT115	3	10	M	A
HT115	3	11	M	A
HT115	3	12	M	A
HT115	3	13	M	A
HT115	3	14	F	L4
HT115	3	15	M	A
HT115	3	16	F	L4
HT115	3	17	F	L4
HT115	3	18	M	A
HT115	3	19	F	L4
HT115	3	20	F	A
HT115	3	21	M	A
HT115	3	22	M	A
HT115	3	23	M	A
HT115	3	24	M	A
HT115	3	25	F	L4
HT115	3	26	M	A
HT115	3	27	M	A
HT115	3	28	M	A
HT115	3	29	M	A
HT115	3	30	F	A
HT115	3	31	F	L4
HT115	3	32	F	L3
HT115	3	33	M	A
HT115	3	34	F	A
HT115	3	35	M	A
HT115	3	36	M	A
HT115	3	37	M	L4
HT115	3	38	M	A
HT115	3	39	M	A
HT115	3	40	F	A
HT115	3	41	M	A
HT115	3	42	M	L4
HT115	3	43	F	A
HT115	3	44	F	A
HT115	3	45	F	A
HT115	3	46	F	A
HT115	3	47	F	L4
HT115	3	48	F	A
HT115	3	49	M	A
HT115	3	50	M	A
HT115	3	51	F	A
HT115	3	52	M	A
HT115	3	53	M	A
HT115	3	54	F	L4
HT115	3	55	M	A
HT115	3	56	F	A
HT115	3	57	M	A
HT115	3	58	F	L4
HT115	3	59	F	L4
HT115	3	60	F	A
HT115	3	61	M	L4
HT115	3	62	M	A
HT115	3	63	F	A
HT115	3	64	F	L4
HT115	3	65	M	A
HT115	3	66	F	A
HT115	3	67	M	A
HT115	3	68	F	L4
HT115	3	69	M	A
HT115	3	70	F	A
HT115	3	71	F	A
HT115	3	72	M	A
HT115	3	73	M	A
HT115	3	74	F	A
HT115	3	75	M	A
HT115	3	76	F	L4
HT115	3	77	M	A
HT115	3	78	F	A
HT115	3	79	M	A
HT115	3	80	F	A
HT115	3	81	F	A
HT115	3	82	F	A
HT115	3	83	M	A
HT115	3	84	F	L4
HT115	3	85	M	A
HT115	3	86	M	A
HT115	3	87	F	L4
HT115	3	88	F	A
HT115	3	89	M	A
HT115	3	90	M	A
HT115	3	91	M	A
HT115	3	92	M	A
HT115	3	93	M	A
HT115	3	94	M	A
HT115	3	95	F	A
HT115	3	96	M	L4
HT115	3	97	M	A
OP50	2	1	M	L4
OP50	2	2	M	L4
OP50	2	3	M	L4
OP50	2	4	F	L4
OP50	2	5	M	A
OP50	2	6	F	L4
OP50	2	7	F	L4
OP50	2	8	M	A
OP50	2	9	F	L4
OP50	2	10	M	A
OP50	2	11	M	A
OP50	2	12	F	A
OP50	2	13	F	A
OP50	2	14	F	A
OP50	2	15	F	A
OP50	2	16	M	L4
OP50	2	17	M	L4
OP50	2	18	F	L4
OP50	2	19	F	L4
OP50	2	20	F	L4
OP50	2	21	F	L4
OP50	2	22	M	L4
OP50	2	23	F	A
OP50	2	24	F	L4
OP50	2	25	M	A
OP50	2	26	M	L4
OP50	2	27	F	L4
OP50	2	28	F	L4
OP50	2	29	M	A
OP50	2	30	M	L4
OP50	2	31	M	L4
OP50	2	32	M	A
OP50	2	33	M	L4
OP50	2	34	M	A
OP50	2	35	M	A
OP50	2	36	M	L4
OP50	2	37	F	L4
OP50	2	38	M	L4
OP50	2	39	F	L4
OP50	2	40	F	L4
OP50	2	41	M	L4
OP50	2	42	F	L4
OP50	2	43	M	L4
OP50	2	44	M	L4
OP50	2	45	M	L4
OP50	2	46	F	L4
OP50	2	47	F	L4
OP50	2	48	F	L4
OP50	2	49	F	A
OP50	2	50	F	A
OP50	2	51	F	L4
OP50	2	52	M	L4
OP50	2	53	M	A
OP50	2	54	F	A
OP50	2	55	M	L4
OP50	2	56	M	L4
OP50	2	57	M	L4
OP50	2	58	M	L4
OP50	2	59	F	L4
OP50	2	60	F	A
OP50	2	61	F	L4
OP50	2	62	F	A
OP50	2	63	M	L3
OP50	2	64	F	L4
OP50	2	65	F	L4
OP50	2	66	F	L4
OP50	2	67	M	L3
OP50	2	68	F	L4
OP50	2	69	F	L4
OP50	2	70	F	L4
OP50	2	71	M	A
OP50	2	72	F	L4
OP50	2	73	F	L4
OP50	2	74	M	A
OP50	2	75	M	A
OP50	2	76	M	L4
OP50	2	77	M	A
OP50	2	78	F	L4
OP50	2	79	F	L4
OP50	2	80	F	L4
OP50	2	81	M	A
OP50	2	82	F	L4
OP50	2	83	M	L4
OP50	2	84	M	L4
OP50	2	85	M	L4
OP50	2	86	M	A
OP50	2	87	M	A
OP50	2	88	M	A
OP50	2	89	M	L4
OP50	2	90	M	A
OP50	3	1	M	A
OP50	3	2	M	A
OP50	3	3	M	A
OP50	3	4	M	A
OP50	3	5	M	A
OP50	3	6	M	A
OP50	3	7	F	L4
OP50	3	8	M	L4
OP50	3	9	M	A
OP50	3	10	F	L4
OP50	3	11	M	A
OP50	3	12	M	A
OP50	3	13	M	A
OP50	3	14	M	A
OP50	3	15	M	A
OP50	3	16	M	A
OP50	3	17	M	A
OP50	3	18	M	A
OP50	3	19	M	A
OP50	3	20	M	A
OP50	3	21	M	A
OP50	3	22	M	A
OP50	3	23	M	L4
OP50	3	24	F	A
OP50	3	25	F	A
OP50	3	26	M	A
OP50	3	27	F	A
OP50	3	28	F	L4
OP50	3	29	M	L4
OP50	3	30	M	L4
OP50	3	31	F	L4
OP50	3	32	F	L4
OP50	3	33	M	L4
OP50	3	34	M	A
OP50	3	35	M	L4
OP50	3	36	F	L4
OP50	3	37	M	L4
OP50	3	38	F	A
OP50	3	39	M	L4
OP50	3	40	F	L4
OP50	3	41	M	A
OP50	3	42	M	A
OP50	3	43	M	L4
OP50	3	44	M	L4
OP50	3	45	M	L4
OP50	3	46	F	L4
OP50	3	47	M	A
OP50	3	48	M	A
OP50	3	49	F	L3
OP50	3	50	M	L3
OP50	3	51	M	L4
OP50	3	52	F	L4
OP50	3	53	F	L4
OP50	3	54	F	L4
OP50	3	55	F	L4
OP50	3	56	F	A
OP50	3	57	M	L3
OP50	3	58	F	L4
OP50	3	59	M	A
OP50	3	60	F	L4
OP50	3	61	M	A
OP50	3	62	M	A
OP50	3	63	F	L4
OP50	3	64	F	L4
OP50	3	65	M	A
OP50	3	66	F	L4
OP50	3	67	M	A
OP50	3	68	M	A
OP50	3	69	M	A
OP50	3	70	M	L4
OP50	3	71	F	A
OP50	3	72	F	L4
OP50	3	73	F	L4
OP50	3	74	F	L4
OP50	3	75	M	L4
OP50	3	76	M	A
OP50	3	77	F	L4
OP50	3	78	F	L3
OP50	3	79	F	L4
OP50	3	80	F	L4
OP50	3	81	F	L4
OP50	3	82	M	L4
OP50	3	83	F	A
OP50	3	84	M	A
OP50	3	85	F	A
OP50	3	86	M	L4
OP50	3	87	M	A
OP50	3	88	F	A
OP50	3	89	M	A
OP50	3	90	M	A
OP50	3	91	M	L4
OP50	3	92	M	A
OP50	3	93	M	A
OP50	3	94	M	A
OP50	3	95	F	L4
IAI1	2	1	F	L4
IAI1	2	2	F	L4
IAI1	2	3	F	L4
IAI1	2	4	M	A
IAI1	2	5	M	L4
IAI1	2	6	F	L4
IAI1	2	7	M	L4
IAI1	2	8	M	A
IAI1	2	9	M	A
IAI1	2	10	M	A
IAI1	2	11	M	A
IAI1	2	12	F	L4
IAI1	2	13	F	L4
IAI1	2	14	M	L4
IAI1	2	15	M	L4
IAI1	2	16	M	A
IAI1	2	17	M	A
IAI1	2	18	M	A
IAI1	2	19	F	A
IAI1	2	20	F	A
IAI1	2	21	F	L4
IAI1	2	22	M	A
IAI1	2	23	M	A
IAI1	2	24	F	A
IAI1	2	25	F	A
IAI1	2	26	M	A
IAI1	2	27	F	A
IAI1	2	28	F	L4
IAI1	2	29	M	A
IAI1	2	30	M	A
IAI1	2	31	F	A
IAI1	2	32	F	A
IAI1	2	33	F	A
IAI1	2	34	M	A
IAI1	2	35	M	L4
IAI1	2	36	M	A
IAI1	2	37	M	L4
IAI1	2	38	F	L4
IAI1	2	39	M	A
IAI1	2	40	F	L4
IAI1	2	41	F	L4
IAI1	2	42	M	A
IAI1	2	43	M	A
IAI1	2	44	F	L4
IAI1	2	45	F	L4
IAI1	2	46	M	L4
IAI1	2	47	F	A
IAI1	2	48	F	A
IAI1	2	49	M	A
IAI1	2	50	F	L4
IAI1	2	51	M	A
IAI1	2	52	M	L4
IAI1	2	53	M	L4
IAI1	2	54	F	A
IAI1	2	55	M	L4
IAI1	2	56	M	A
IAI1	2	57	F	L4
IAI1	2	58	F	L4
IAI1	2	59	F	L4
IAI1	2	60	F	L4
IAI1	2	61	F	L4
IAI1	2	62	F	L4
IAI1	2	63	F	L4
IAI1	2	64	F	L4
IAI1	2	65	F	L4
IAI1	2	66	M	A
IAI1	2	67	M	L4
IAI1	2	68	M	A
IAI1	2	69	F	L4
IAI1	2	70	F	L4
IAI1	2	71	F	L4
IAI1	2	72	M	L4
IAI1	2	73	M	A
IAI1	2	74	M	A
IAI1	2	75	M	L4
IAI1	2	76	M	L4
IAI1	2	77	F	L4
IAI1	2	78	M	A
IAI1	2	79	M	L4
IAI1	2	80	M	A
IAI1	2	81	F	L4
IAI1	2	82	F	L4
IAI1	2	83	M	A
IAI1	2	84	F	L4
IAI1	2	85	F	L4
IAI1	2	86	F	L4
IAI1	2	87	M	A
IAI1	2	88	F	A
IAI1	2	89	F	L4
IAI1	2	90	M	A
IAI1	2	91	F	L4
IAI1	2	92	F	L4
IAI1	2	93	F	L4
Db11	2	1	M	A
Db11	2	2	F	L4
Db11	2	3	F	L4
Db11	2	4	M	L4
Db11	2	5	M	L4
Db11	2	6	M	L3
Db11	2	7	F	L4
Db11	2	8	M	L4
Db11	2	12	M	L4
Db11	2	13	M	L4
Db11	2	14	M	L4
Db11	2	15	M	L4
Db11	2	16	F	L4
Db11	2	17	M	L4
Db11	2	18	M	A
Db11	2	19	F	L4
Db11	2	20	M	L4
Db11	2	21	M	L4
Db11	2	22	F	L4
Db11	2	23	M	L4
Db11	2	24	F	L4
Db11	2	25	F	L4
Db11	2	26	M	L4
Db11	2	27	F	L4
Db11	2	28	M	L4
Db11	2	29	F	L4
Db11	2	30	M	L3
Db11	2	31	F	L4
Db11	2	32	M	L4
Db11	2	33	M	L4
Db11	2	34	F	A
Db11	2	35	M	L3
Db11	2	36	M	L4
Db11	2	37	M	A
Db11	2	38	F	L4
Db11	2	39	M	A
Db11	2	40	M	L4
Db11	2	41	F	L4
Db11	2	42	F	L3
Db11	2	43	F	A
Db11	2	44	M	L3
Db11	2	45	F	A
Db11	2	46	M	L4
Db11	2	47	F	A
Db11	2	48	M	L4
Db11	2	49	M	L4
Db11	2	50	M	L4
Db11	2	51	M	L4
Db11	2	52	M	L4
Db11	2	53	M	L4
Db11	2	54	M	L4
Db11	2	55	M	L3
Db11	2	56	M	A
Db11	2	57	F	L4
Db11	2	58	F	L4
Db11	2	59	F	L4
Db11	2	60	M	L4
Db11	2	61	M	L4
Db11	2	62	F	L4
Db11	2	63	F	L3
Db11	2	64	F	L4
Db11	2	65	M	L4
Db11	2	66	M	A
Db11	2	67	F	L4
Db11	2	68	F	L4
Db11	2	69	M	A
Db11	2	70	F	L4
Db11	2	71	F	L4
Db11	2	72	F	L4
Db11	2	73	F	L4
Db11	2	74	M	L4
Db11	2	75	M	L4
Db11	2	76	M	L4
Db11	2	77	F	L4
Db11	2	78	M	L3
Db11	2	79	F	L4
Db11	2	80	F	L4
Db11	2	81	F	L3
Db11	2	82	F	L4
IAI1	3	1	M	A
IAI1	3	2	F	A
IAI1	3	3	M	A
IAI1	3	4	F	A
IAI1	3	5	M	A
IAI1	3	6	M	A
IAI1	3	7	F	L4
IAI1	3	8	M	A
IAI1	3	9	M	A
IAI1	3	10	M	L4
IAI1	3	11	F	A
IAI1	3	12	F	L4
IAI1	3	13	M	A
IAI1	3	14	F	L4
IAI1	3	15	F	L4
IAI1	3	16	M	A
IAI1	3	17	M	A
IAI1	3	18	M	A
IAI1	3	19	F	A
IAI1	3	20	M	A
IAI1	3	21	F	A
IAI1	3	22	F	L4
IAI1	3	23	M	A
IAI1	3	24	F	L4
IAI1	3	25	M	A
IAI1	3	26	M	A
IAI1	3	27	F	L4
IAI1	3	28	F	L4
IAI1	3	29	M	A
IAI1	3	30	F	A
IAI1	3	31	M	A
IAI1	3	32	F	A
IAI1	3	33	M	A
IAI1	3	34	M	A
IAI1	3	35	F	A
IAI1	3	36	M	A
IAI1	3	37	M	A
IAI1	3	38	F	A
IAI1	3	39	F	L4
IAI1	3	40	F	A
IAI1	3	41	F	L4
IAI1	3	42	M	A
IAI1	3	43	M	A
IAI1	3	44	F	L3
IAI1	3	45	M	A
IAI1	3	46	M	A
IAI1	3	47	F	L4
IAI1	3	48	F	L4
IAI1	3	49	F	L4
IAI1	3	50	M	L3
IAI1	3	51	M	A
IAI1	3	52	M	A
IAI1	3	53	F	L4
IAI1	3	54	F	L4
IAI1	3	55	M	A
IAI1	3	56	F	A
IAI1	3	57	F	A
IAI1	3	58	F	A
IAI1	3	59	F	L4
IAI1	3	60	F	A
IAI1	3	61	M	A
IAI1	3	62	F	A
IAI1	3	63	M	L4
IAI1	3	64	F	A
IAI1	3	65	F	L4
IAI1	3	66	F	L4
IAI1	3	67	F	L4
IAI1	3	68	F	L4
IAI1	3	69	M	A
IAI1	3	70	M	A
IAI1	3	71	M	A
IAI1	3	72	F	A
IAI1	3	73	F	A
IAI1	3	74	F	L4
IAI1	3	75	M	A
IAI1	3	76	M	A
IAI1	3	77	F	A
IAI1	3	78	M	A
IAI1	3	79	F	L4
IAI1	3	80	M	A
IAI1	3	81	M	A
IAI1	3	82	F	L4
IAI1	3	83	F	A
IAI1	3	84	M	L4
IAI1	3	85	F	A
IAI1	3	86	M	A
IAI1	3	87	F	A
IAI1	3	88	M	A
IAI1	3	89	M	L4
IAI1	3	90	F	A
IAI1	3	91	F	A
IAI1	3	92	M	A
IAI1	3	93	M	A
IAI1	3	94	M	A
IAI1	3	95	M	L4
IAI1	3	96	M	A
IAI1	3	97	F	A
IAI1	3	98	F	A
IAI1	3	99	M	A
IAI1	3	100	M	A
IAI1	3	101	M	A
IAI1	3	102	M	A
Db11	3	1	M	A
Db11	3	2	F	L3
Db11	3	3	F	A
Db11	3	4	F	L4
Db11	3	5	M	A
Db11	3	6	M	A
Db11	3	7	M	L4
Db11	3	8	M	L4
Db11	3	9	F	L4
Db11	3	10	F	L3
Db11	3	11	F	L4
Db11	3	12	M	L4
Db11	3	13	M	L4
Db11	3	14	F	A
Db11	3	15	F	A
Db11	3	16	F	A
Db11	3	17	F	L4
Db11	3	18	M	A
Db11	3	19	M	A
Db11	3	20	M	A
Db11	3	21	M	A
Db11	3	22	F	A
Db11	3	23	F	A
Db11	3	24	M	L4
Db11	3	25	M	L3
Db11	3	26	M	A
Db11	3	27	M	A
Db11	3	28	M	A
Db11	3	29	M	A
Db11	3	30	M	A
Db11	3	31	F	L4
Db11	3	32	F	L4
Db11	3	33	M	A
Db11	3	34	F	L4
Db11	3	35	F	A
Db11	3	36	M	L3
Db11	3	37	M	A
Db11	3	38	F	A
Db11	3	39	M	A
Db11	3	40	M	A
Db11	3	41	M	A
Db11	3	42	F	L4
Db11	3	43	F	L4
Db11	3	44	F	L4
Db11	3	45	M	A
Db11	3	46	F	L4
Db11	3	47	F	L4
Db11	3	48	M	A
Db11	3	49	F	A
Db11	3	50	M	L4
Db11	3	51	M	A
Db11	3	52	M	A
Db11	3	53	F	L4
Db11	3	54	F	L4
Db11	3	55	M	L4
Db11	3	56	F	L4
Db11	3	57	F	A
Db11	3	58	M	A
Db11	3	59	M	L4
Db11	3	60	M	A
Db11	3	61	M	A
Db11	3	62	M	A
Db11	3	63	M	A
Db11	3	64	F	L3
Db11	3	65	F	L4
Db11	3	66	F	A
Db11	3	67	F	L4
Db11	3	68	M	L4
Db11	3	69	M	A
Db11	3	70	M	A
Db11	3	71	F	L4
Db11	3	72	F	A
Db11	3	73	F	L4
Db11	3	74	M	L4
Db11	3	75	F	A
Db11	3	76	M	L4
